# Supplementary material for: Accuracy of chimeric proteins in the serological diagnosis of chronic chagas disease – a Phase II study
Source: PLoS Negl Trop Dis. 2017 Mar 8;11(3):e0005433. doi: 10.1371/journal.pntd.0005433 (PMC5358787; doi:10.1371/journal.pntd.0005433)
Supplement: S5 Table — (XLSX) [file pntd.0005433.s005.xlsx]

## Sheet: DENG
Samples	DENGUE
	IBMP-8.1	IBMP-8.2	IBMP-8.3	IBMP-8.4
DENG-01	0.52	0.45	0.28	0.21
DENG-02	0.24	0.66	0.32	0.31
DENG-03	0.29	0.44	0.35	0.19
DENG-04	0.26	0.53	0.30	0.26
DENG-05	0.72	0.90	0.55	0.73
DENG-06	0.23	0.43	0.41	0.26
DENG-07	0.17	0.22	0.24	0.30
DENG-08	0.40	0.52	0.23	0.20
DENG-09	0.42	0.65	0.54	0.38
DENG-10	0.11	0.24	0.24	0.18
DENG-11	0.15	0.24	0.18	0.13
DENG-12	0.47	0.66	0.63	0.37
DENG-13	0.35	0.24	0.18	0.12
DENG-14	0.15	0.11	0.12	0.09
DENG-15	0.10	0.16	0.11	0.09
DENG-16	0.45	0.52	0.43	0.42
DENG-17	0.18	0.31	0.23	0.14
DENG-18	0.18	0.30	0.21	0.21
DENG-19	0.10	0.17	0.26	0.09
DENG-20	0.17	0.25	0.13	0.12
DENG-21	0.18	0.15	0.21	0.09
DENG-22	0.16	0.11	0.06	0.07
DENG-23	0.13	0.14	0.13	0.08
DENG-24	0.20	0.33	0.24	0.19
DENG-25	0.14	0.31	0.20	0.15
DENG-26	0.26	0.35	0.23	0.14
DENG-27	0.16	0.26	0.19	0.15
DENG-28	0.19	0.33	0.17	0.12
DENG-29	0.19	0.43	0.16	0.13
DENG-30	0.31	0.46	0.28	0.19
DENG-31	0.16	0.21	0.16	0.09
DENG-32	0.30	0.56	0.30	0.50
DENG-33	0.21	0.39	0.21	0.05
DENG-34	0.21	0.24	0.12	0.14
DENG-35	0.28	0.50	0.32	0.22
DENG-36	0.11	0.28	0.13	0.04
DENG-37	0.25	0.46	0.15	0.15
DENG-38	0.15	0.19	0.15	0.12
DENG-39	0.19	0.39	0.24	0.19
DENG-40	0.09	0.16	0.08	0.06
DENG-41	0.17	0.37	0.31	0.14
DENG-42	0.19	0.28	0.18	0.14
DENG-43	0.89	0.51	0.37	0.37
DENG-44	0.25	0.25	0.23	0.13
DENG-45	0.18	0.22	0.23	0.10
DENG-46	0.23	0.13	0.12	0.12
DENG-47	0.33	0.31	0.29	0.22
DENG-48	0.13	0.18	0.16	0.11
DENG-49	0.20	0.26	0.21	0.16
DENG-50	0.19	0.20	0.16	0.34
Geometric men	0.22	0.30	0.21	0.16
95%CI	0.19-0.25	0.26-035	0.19-0.24	0.13-0.19

## Sheet: FILA
Samples	FILARIASIS
	IBMP-8.1	IBMP-8.2	IBMP-8.3	IBMP-8.4
FILA-01	0.33	0.32	0.22	0.31
FILA-02	0.38	0.38	0.3	0.32
FILA-03	0.43	0.3	0.31	0.35
FILA-04	0.51	0.36	0.42	0.52
FILA-05	0.44	0.48	0.37	0.45
FILA-06	0.49	0.39	0.33	0.36
FILA-07	0.35	0.31	0.2	0.29
FILA-08	0.41	0.33	0.3	0.31
FILA-09	0.35	0.35	0.26	0.28
FILA-10	0.39	0.37	0.31	0.3
FILA-11	0.17	0.11	0.19	0.14
FILA-12	0.3	0.2	0.22	0.32
FILA-13	0.21	0.23	0.19	0.18
FILA-14	0.46	0.6	0.45	0.44
FILA-15	0.45	0.31	0.46	0.33
FILA-16	0.37	0.25	0.34	0.41
FILA-17	0.24	0.22	0.16	0.22
FILA-18	0.33	0.25	0.27	0.23
FILA-19	0.32	0.58	0.26	0.22
FILA-20	0.29	0.43	0.31	0.31
FILA-21	0.31	0.5	0.25	0.28
FILA-22	0.17	0.16	0.21	0.15
FILA-23	0.38	0.26	0.24	0.37
FILA-24	0.26	0.29	0.25	0.21
FILA-25	0.24	0.24	0.39	0.21
FILA-26	0.26	0.31	0.2	0.2
FILA-27	0.37	0.37	0.35	0.27
FILA-28	0.21	0.18	0.19	0.17
FILA-29	0.2	0.21	0.19	0.24
FILA-30	0.36	0.28	0.2	0.22
FILA-31	0.19	0.15	0.17	0.19
FILA-32	0.35	0.31	0.28	0.3
FILA-33	0.33	0.39	0.27	0.32
FILA-34	0.32	0.26	0.32	0.26
FILA-35	0.19	0.15	0.21	0.15
FILA-36	0.4	0.35	0.36	0.31
FILA-37	0.24	0.26	0.34	0.22
FILA-38	0.31	0.36	0.37	0.32
FILA-39	0.35	0.32	0.46	0.31
FILA-40	0.34	0.32	0.25	0.27
FILA-41	0.28	0.2	0.24	0.2
FILA-42	0.13	0.1	0.1	0.11
FILA-43	0.34	0.48	0.36	0.29
FILA-44	0.32	0.28	0.36	0.26
FILA-45	0.31	0.65	0.27	0.45
FILA-46	0.14	0.14	0.14	0.15
FILA-47	0.25	0.18	0.18	0.18
FILA-48	0.3	0.27	0.22	0.28
FILA-49	0.14	0.13	0.13	0.12
FILA-50	0.28	0.28	0.28	0.23
FILA-51	0.26	0.56	0.26	0.2
Geometric men	0.29	0.28	0.26	0.25
95%CI	0.27-0.32	0.25-0.32	0.24-0.28	0.23-0.28

## Sheet: HBV
Samples	HBV
	IBMP-8.1	IBMP-8.2	IBMP-8.3	IBMP-8.4
HBV-01	0.61	0.52	0.62	0.55
HBV-02	0.3	0.21	0.28	0.09
HBV-03	0.34	0.29	0.35	0.28
HBV-04	0.21	0.25	0.2	0.28
HBV-05	0.19	0.27	0.22	0.09
HBV-06	0.38	0.48	0.4	0.21
HBV-07	0.47	0.2	0.29	0.15
HBV-08	0.23	0.3	0.12	0.12
HBV-09	0.53	0.34	0.46	0.03
HBV-10	0.19	0.33	0.24	0.12
HBV-11	0.28	0.33	0.25	0.09
HBV-12	0.52	0.6	0.32	0.12
HBV-13	0.08	0.24	0.16	0.03
HBV-14	0.17	0.23	0.21	0.08
HBV-15	0.28	0.27	0.23	0.28
HBV-16	0.2	0.32	0.3	0.26
HBV-17	0.4	0.76	0.71	0.49
HBV-18	0.25	0.25	0.2	0.26
HBV-19	0.13	0.21	0.29	0.13
HBV-20	0.22	0.29	0.08	0.17
HBV-21	0.21	0.31	0.05	0.14
HBV-22	0.4	0.15	0.11	0.12
HBV-23	0.28	0.33	0.17	0.2
HBV-24	0.35	0.32	0.15	0.29
HBV-25	0.31	0.3	0.08	0.22
HBV-26	0.2	0.2	0.05	0.26
HBV-27	0.29	0.34	0.16	0.25
HBV-28	0.14	0.23	0.24	0.11
HBV-29	0.45	0.45	0.37	0.22
HBV-30	0.21	0.26	0.22	0.2
HBV-31	0.18	0.27	0.23	0.1
HBV-32	0.25	0.5	0.31	0.18
HBV-33	0.3	0.3	0.31	0.12
HBV-34	0.32	0.4	0.24	0.15
HBV-35	0.21	0.21	0.29	0.09
HBV-36	0.27	0.32	0.28	0.13
HBV-37	0.34	0.36	0.61	0.15
HBV-38	0.23	0.25	0.3	0.32
HBV-39	0.3	0.32	0.32	0.24
HBV-40	0.25	0.34	0.33	0.23
HBV-41	0.28	0.49	0.43	0.44
HBV-42	0.21	0.34	0.28	0.2
HBV-43	0.3	0.32	0.28	0.17
HBV-44	0.34	0.29	0.33	0.19
HBV-45	0.29	0.32	0.13	0.21
HBV-46	0.26	0.3	0.85	0.25
HBV-47	0.13	0.35	0.38	0.1
HBV-48	0.13	0.32	0.13	0.14
HBV-49	0.14	0.34	0.21	0.1
HBV-50	0.15	0.36	0.14	0.1
HBV-51	0.25	0.64	0.42	0.5
HBV-52	0.2	0.39	0.27	0.2
HBV-53	0.24	0.49	0.28	0.15
HBV-54	0.68	0.68	0.69	0.5
HBV-55	0.54	0.67	0.47	0.28
HBV-56	0.36	0.56	0.41	0.04
HBV-57	0.21	0.21	0.06	0.22
HBV-58	0.18	0.39	0.41	0.28
HBV-59	0.27	0.4	0.33	0.22
HBV-60	0.22	0.38	0.2	0.12
HBV-61	0.65	0.72	0.71	0.35
HBV-62	0.35	0.45	0.3	0.39
HBV-63	0.21	0.26	0.19	0.28
HBV-64	0.23	0.36	0.41	0.16
HBV-65	0.66	0.44	0.27	0.44
HBV-66	0.22	0.4	0.26	0.14
HBV-67	0.28	0.49	0.55	0.19
HBV-68	0.46	0.62	0.28	0.65
HBV-69	0.22	0.39	0.45	0.18
HBV-70	0.3	0.57	0.22	0.12
HBV-71	0.19	0.34	0.13	0.16
HBV-72	0.33	0.68	0.25	0.37
HBV-73	0.26	0.31	0.09	0.29
HBV-74	0.09	0.18	0.09	0.11
HBV-75	0.37	0.83	0.26	0.29
HBV-76	0.46	0.52	0.15	0.11
HBV-77	0.2	0.36	0.13	0.25
HBV-78	0.2	0.2	0.15	0.2
HBV-79	0.18	0.34	0.1	0.14
HBV-80	0.23	0.44	0.13	0.16
HBV-81	0.06	0.42	0.06	0.11
HBV-82	0.24	0.38	0.11	0.17
HBV-83	0.11	0.24	0.08	0.13
HBV-84	0.28	0.28	0.18	0.25
HBV-85	0.28	0.34	0.14	0.23
HBV-86	0.5	0.35	0.16	0.23
HBV-87	0.27	0.49	0.21	0.21
HBV-88	0.26	0.24	0.38	0.33
HBV-89	0.35	0.48	0.19	0.38
HBV-90	0.4	0.44	0.1	0.37
HBV-91	0.31	0.31	0.22	0.29
HBV-92	0.26	0.41	0.2	0.3
HBV-93	0.5	0.63	0.49	0.35
HBV-94	0.58	0.55	0.45	0.26
HBV-95	0.5	0.52	0.57	0.52
HBV-96	0.49	0.7	0.48	0.51
HBV-97	0.42	0.47	0.21	0.25
HBV-98	0.39	0.45	0.21	0.21
HBV-99	0.4	0.41	0.24	0.2
HBV-100	0.44	0.54	0.25	0.19
HBV-101	0.7	0.5	0.18	0.18
HBV-102	0.54	0.52	0.19	0.15
HBV-103	0.31	0.24	0.27	0.14
HBV-104	0.28	0.23	0.15	0.14
HBV-105	0.29	0.25	0.12	0.14
HBV-106	0.23	0.22	0.13	0.19
HBV-107	0.31	0.2	0.16	0.13
HBV-108	0.32	0.36	0.27	0.29
HBV-109	0.36	0.36	0.23	0.27
HBV-110	0.38	0.48	0.28	0.26
HBV-111	0.34	0.35	0.29	0.34
HBV-112	0.3	0.4	0.24	0.2
HBV-113	0.41	0.57	0.31	0.32
HBV-114	0.67	0.64	0.22	0.36
HBV-115	0.65	0.51	0.44	0.44
HBV-116	0.34	0.32	0.26	0.33
HBV-117	0.5	0.38	0.41	0.4
HBV-118	0.56	0.48	0.36	0.47
HBV-119	0.65	0.34	0.34	0.4
HBV-120	0.45	0.47	0.37	0.35
HBV-121	0.79	0.51	0.38	0.4
HBV-122	0.69	0.65	0.22	0.77
HBV-123	0.8	0.69	0.45	0.54
HBV-124	0.46	0.56	0.36	0.42
HBV-125	0.41	0.44	0.37	0.37
HBV-126	0.41	0.51	0.35	0.41
HBV-127	0.73	0.44	0.36	0.45
HBV-128	0.87	0.43	0.55	0.45
HBV-129	0.7	0.49	0.36	0.4
HBV-130	0.59	0.63	0.22	0.39
HBV-131	0.56	0.51	0.34	0.45
HBV-132	0.44	0.58	0.24	0.58
HBV-133	0.42	0.53	0.41	0.34
HBV-134	0.26	0.22	0.18	0.21
HBV-135	0.23	0.21	0.21	0.23
HBV-136	0.26	0.23	0.17	0.17
HBV-137	0.39	0.35	0.23	0.21
HBV-138	0.51	0.49	0.32	0.42
HBV-139	0.18	0.59	0.2	0.16
HBV-140	0.27	0.56	0.24	0.17
HBV-141	0.22	0.53	0.16	0.11
HBV-142	0.43	0.67	0.16	0.13
HBV-143	0.29	0.43	0.18	0.16
HBV-144	0.54	0.77	0.39	0.32
HBV-145	0.37	0.44	0.29	0.39
HBV-146	0.41	0.32	0.23	0.35
HBV-147	0.25	0.28	0.5	0.49
HBV-148	0.44	0.22	0.2	0.35
HBV-149	0.35	0.4	0.16	0.52
HBV-150	0.91	0.27	0.15	0.27
HBV-151	0.26	0.31	0.26	0.26
HBV-152	0.26	0.21	0.21	0.29
HBV-153	0.23	0.25	0.19	0.3
HBV-154	0.38	0.46	0.25	0.39
HBV-155	0.13	0.23	0.17	0.16
HBV-156	0.13	0.2	0.15	0.18
HBV-157	0.31	0.39	0.31	0.34
HBV-158	0.25	0.26	0.23	0.33
HBV-159	0.2	0.28	0.28	0.3
HBV-160	0.26	0.24	0.12	0.3
HBV-161	0.37	0.26	0.17	0.34
HBV-162	0.4	0.49	0.47	0.22
HBV-163	0.29	0.4	0.21	0.16
Geometric men	0.31	0.37	0.24	0.22
95%CI	0.29-0.33	0.35-039	0.22-0.26	0.21-0.24

## Sheet: HCV
Samples	HCV
	IBMP-8.1	IBMP-8.2	IBMP-8.3	IBMP-8.4
HCV-01	0.4	0.33	0.36	0.27
HCV-02	0.37	0.36	0.54	0.12
HCV-03	0.3	0.38	0.34	0.24
HCV-04	0.26	0.57	0.24	0.13
HCV-05	0.9	0.41	0.44	0.14
HCV-06	0.46	0.37	0.28	0.07
HCV-07	0.37	0.46	0.29	0.12
HCV-08	0.36	0.36	0.14	0.2
HCV-09	0.17	0.19	0.21	0.04
HCV-10	0.14	0.29	0.21	0.64
HCV-11	0.15	0.23	0.13	0.16
HCV-12	0.14	0.18	0.18	0.19
HCV-13	0.33	0.33	0.15	0.17
HCV-14	0.17	0.19	0.1	0.18
HCV-15	0.48	0.5	0.39	0.32
HCV-16	0.35	0.42	0.2	0.24
HCV-17	0.23	0.39	0.5	0.21
HCV-18	0.41	0.3	0.43	0.33
HCV-19	0.64	0.6	0.6	0.73
HCV-20	0.39	0.34	0.23	0.25
HCV-21	0.2	0.23	0.18	0.18
HCV-22	0.36	0.24	0.26	0.16
HCV-23	0.34	0.28	0.39	0.39
HCV-24	0.83	0.21	0.14	0.17
HCV-25	0.56	0.28	0.18	0.26
HCV-26	0.3	0.25	0.18	0.21
HCV-27	0.29	0.41	0.35	0.14
HCV-28	0.28	0.31	0.35	0.18
HCV-29	0.22	0.38	0.28	0.23
HCV-30	0.19	0.33	0.26	0.11
HCV-31	0.14	0.21	0.39	0.11
HCV-32	0.29	0.28	0.45	0.13
HCV-33	0.23	0.26	0.25	0.11
HCV-34	0.36	0.45	0.38	0.2
HCV-35	0.57	1.03	0.7	0.21
HCV-36	0.5	0.58	0.35	0.17
HCV-37	0.48	0.76	0.43	0.33
HCV-38	0.51	0.76	0.66	0.35
HCV-39	0.39	0.36	0.35	0.27
HCV-40	0.5	0.58	0.44	0.79
HCV-41	0.38	0.45	0.28	0.47
HCV-42	0.26	0.29	0.32	0.18
HCV-43	0.35	0.41	0.32	0.27
HCV-44	0.29	0.29	0.34	0.19
HCV-45	0.54	0.84	0.51	0.6
HCV-46	0.32	0.31	0.54	0.6
HCV-47	0.65	0.53	0.23	0.35
HCV-48	0.31	0.42	0.34	0.23
HCV-49	0.18	0.32	0.28	0.24
HCV-50	0.26	0.46	0.38	0.24
HCV-51	0.24	0.31	0.34	0.21
HCV-52	0.46	0.42	0.14	0.26
HCV-53	0.51	0.28	0.13	0.21
HCV-54	0.57	0.54	0.13	0.32
HCV-55	0.47	0.49	0.21	0.32
HCV-56	0.38	0.4	0.16	0.22
HCV-57	0.46	0.65	0.27	0.37
HCV-58	0.25	0.27	0.11	0.15
HCV-59	0.42	0.49	0.16	0.27
HCV-60	0.41	0.44	0.17	0.32
HCV-61	0.16	0.3	0.39	0.19
HCV-62	0.38	0.81	0.53	0.4
HCV-63	0.41	0.44	0.16	0.23
HCV-64	0.33	0.27	0.12	0.15
HCV-65	0.39	0.74	0.54	0.3
HCV-66	0.07	0.34	0.22	0.15
HCV-67	0.12	0.34	0.06	0.1
HCV-68	0.26	0.67	0.48	0.24
HCV-69	0.52	0.33	0.54	0.22
HCV-70	0.23	0.66	0.13	0.2
HCV-71	0.38	0.47	0.44	0.39
HCV-72	0.65	0.88	0.66	0.54
HCV-73	0.14	0.31	0.2	0.13
HCV-74	0.25	0.29	0.13	0.36
HCV-75	0.42	0.4	0.23	0.24
HCV-76	0.34	0.34	0.19	0.33
HCV-77	0.8	0.45	0.39	0.43
HCV-78	0.61	0.35	0.32	0.31
HCV-79	0.37	0.29	0.27	0.3
HCV-80	0.35	0.3	0.22	0.26
HCV-81	0.42	0.34	0.25	0.34
HCV-82	0.62	0.4	0.26	0.34
HCV-83	0.5	0.42	0.22	0.3
HCV-84	0.35	0.34	0.2	0.31
HCV-85	0.45	0.46	0.31	0.33
HCV-86	0.42	0.5	0.23	0.24
HCV-87	0.34	0.28	0.25	0.22
HCV-88	0.27	0.49	0.45	0.2
HCV-89	0.43	0.32	0.38	0.14
HCV-90	0.39	0.4	0.35	0.11
HCV-91	0.27	0.47	0.28	0.2
HCV-92	0.47	0.47	0.25	0.27
HCV-93	0.61	0.37	0.16	0.43
HCV-94	0.55	0.47	0.28	0.3
HCV-95	0.6	0.43	0.14	0.19
HCV-96	0.3	0.38	0.18	0.33
HCV-97	0.57	0.58	0.11	0.38
HCV-98	0.33	0.3	0.11	0.22
Geometric men	0.35	0.39	0.26	0.23
95%CI	0.32-038	0.36-0.41	0.24-0.29	0.21-0.26

## Sheet: HIV
Samples	HIV-1/2
	IBMP-8.1	IBMP-8.2	IBMP-8.3	IBMP-8.4
HIV-01	0.33	0.21	0.3	0.13
HIV-02	0.41	0.47	0.47	0.07
HIV-03	0.22	0.28	0.09	0.09
HIV-04	0.54	0.48	0.62	0.28
HIV-05	0.44	0.17	0.28	0.21
HIV-06	0.54	0.6	0.35	0.13
HIV-07	0.35	0.27	0.22	0.17
HIV-08	0.54	0.49	0.38	0.06
HIV-09	0.25	0.31	0.44	0.26
HIV-10	0.21	0.41	0.34	0.12
HIV-11	0.18	0.25	0.29	0.18
HIV-12	0.49	0.48	0.52	0.78
HIV-13	0.3	0.39	0.04	0.28
HIV-14	0.17	0.19	0.09	0.17
HIV-15	0.42	0.45	0.31	0.28
HIV-16	0.48	0.51	0.24	0.31
HIV-17	0.21	0.24	0.16	0.12
HIV-18	0.2	0.26	0.06	0.18
HIV-19	0.45	0.62	0.21	0.31
HIV-20	0.22	0.17	0.19	0.18
HIV-21	0.43	0.59	0.25	0.17
HIV-22	0.25	0.26	0.12	0.18
HIV-23	0.33	0.38	0.38	0.23
HIV-24	0.38	0.41	0.25	0.58
HIV-25	0.3	0.49	0.24	0.3
HIV-26	0.43	0.45	0.34	0.2
HIV-27	0.47	0.42	0.4	0.34
HIV-28	0.31	0.26	0.34	0.15
HIV-29	0.2	0.37	0.39	0.13
HIV-30	0.3	0.33	0.15	0.14
HIV-31	0.28	0.49	0.26	0.14
HIV-32	0.64	0.94	0.66	0.42
HIV-33	0.21	0.27	0.31	0.08
HIV-34	0.27	0.28	0.4	0.19
HIV-35	0.21	0.32	0.31	0.1
HIV-36	0.28	0.25	0.28	0.09
HIV-37	0.19	0.23	0.23	0.07
HIV-38	0.29	0.35	0.09	0.11
HIV-39	0.23	0.48	0.08	0.13
HIV-40	0.24	0.41	0.08	0.11
HIV-41	0.2	0.37	0.14	0.11
HIV-42	0.22	0.34	0.11	0.14
HIV-43	0.13	0.21	0.15	0.15
HIV-44	0.24	0.4	0.2	0.23
HIV-45	0.26	0.4	0.17	0.17
HIV-46	0.27	0.41	0.15	0.17
HIV-47	0.18	0.33	0.09	0.22
HIV-48	0.24	0.33	0.11	0.24
HIV-49	0.13	0.29	0.11	0.15
HIV-50	0.25	0.36	0.14	0.21
HIV-51	0.19	0.38	0.1	0.12
HIV-52	0.18	0.34	0.05	0.11
HIV-53	0.16	0.31	0.1	0.12
HIV-54	0.27	0.49	0.14	0.19
HIV-55	0.21	0.41	0.13	0.17
HIV-56	0.28	0.51	0.13	0.2
HIV-57	0.2	0.37	0.13	0.15
HIV-58	0.18	0.37	0.15	0.14
HIV-59	0.32	0.6	0.21	0.3
HIV-60	0.07	0.19	0.07	0.07
HIV-61	0.15	0.31	0.11	0.14
HIV-62	0.18	0.48	0.12	0.15
HIV-63	0.58	0.58	0.52	0.39
HIV-64	0.18	0.35	0.2	0.27
HIV-65	0.24	0.49	0.15	0.24
HIV-66	0.46	0.49	0.24	0.37
HIV-67	0.24	0.48	0.2	0.19
HIV-68	0.19	0.38	0.1	0.23
HIV-69	0.19	0.45	0.15	0.24
HIV-70	0.61	0.84	0.39	0.55
HIV-71	0.17	0.34	0.13	0.43
HIV-72	0.19	0.45	0.12	0.15
HIV-73	0.22	0.39	0.13	0.27
HIV-74	0.36	0.57	0.2	0.25
HIV-75	0.13	0.4	0.11	0.12
HIV-76	0.45	0.86	0.21	0.21
HIV-77	0.16	0.6	0.49	0.21
HIV-78	0.21	0.68	0.23	0.46
HIV-79	0.12	0.28	0.09	0.16
HIV-80	0.16	0.46	0.17	0.24
HIV-81	0.16	0.22	0.1	0.21
HIV-82	0.17	0.29	0.2	0.28
HIV-83	0.12	0.22	0.1	0.12
HIV-84	0.18	0.37	0.17	0.21
HIV-85	0.24	0.23	0.26	0.31
HIV-86	0.07	0.1	0.08	0.14
HIV-87	0.16	0.33	0.2	0.26
HIV-88	0.14	0.19	0.1	0.19
HIV-89	0.21	0.29	0.11	0.28
HIV-90	0.08	0.15	0.19	0.1
HIV-91	0.16	0.33	0.21	0.17
HIV-92	0.13	0.17	0.15	0.1
HIV-93	0.11	0.16	0.1	0.12
HIV-95	0.37	0.62	0.22	0.37
HIV-95	0.21	0.45	0.22	0.24
HIV96	0.39	0.49	0.29	0.25
HIV-97	0.27	0.14	0.41	0.32
HIV-98	0.13	0.23	0.21	0.15
HIV-99	0.18	0.35	0.22	0.15
HIV-100	0.11	0.19	0.29	0.12
HIV-101	0.16	0.15	0.18	0.12
HIV-102	0.5	0.19	0.42	0.27
HIV-103	0.52	0.26	0.37	0.19
HIV-104	0.25	0.33	0.41	0.28
HIV-105	0.65	1.03	1.54	1.11
HIV-106	0.23	0.31	0.5	0.19
HIV-107	0.2	0.25	0.29	0.24
HIV-108	0.11	0.14	0.16	0.14
HIV-109	0.41	0.38	0.34	0.25
HIV-110	0.36	0.32	0.32	0.18
HIV-111	0.16	0.12	0.23	0.13
HIV-112	0.31	0.11	0.22	0.18
HIV-113	0.19	0.12	0.14	0.1
HIV-114	0.21	0.13	0.19	0.13
HIV-115	0.06	0.44	0.13	0.06
HIV-116	0.61	0.42	0.22	0.25
HIV-117	0.23	0.35	0.17	0.2
HIV-118	0.11	0.4	0.25	0.26
HIV-119	0.44	0.43	0.21	0.25
HIV-120	0.28	0.48	0.3	0.37
HIV-121	0.45	0.43	0.27	0.27
HIV-122	0.46	0.48	0.12	0.31
HIV-123	0.39	0.33	0.19	0.23
HIV-124	0.31	0.4	0.2	0.26
HIV-125	0.09	0.27	0.13	0.15
HIV-126	0.34	0.29	0.14	0.21
HIV-127	0.41	0.34	0.21	0.19
HIV-128	0.46	0.35	0.21	0.26
HIV-129	0.41	0.39	0.11	0.22
HIV-130	0.44	0.34	0.21	0.25
HIV-131	0.33	0.41	0.22	0.21
HIV-132	0.21	0.38	0.18	0.17
HIV-133	0.32	0.45	0.51	0.39
HIV-134	0.27	0.58	0.98	0.59
HIV-135	0.22	0.43	0.3	0.31
HIV-136	0.29	0.29	0.13	0.17
HIV-137	0.28	0.48	0.15	0.25
HIV-138	0.47	0.45	0.32	0.29
HIV-139	0.39	0.48	0.29	0.33
HIV-140	0.48	0.44	0.25	0.31
Geometric men	0.25	0.34	0.20	0.20
95%CI	0.23-0.27	0.32-0.37	0.18-0.22	0.18-0.21

## Sheet: HTLV
Samples	HTLV-I/II
	IBMP-8.1	IBMP-8.2	IBMP-8.3	IBMP-8.4
HTLV-01	0.37	0.29	0.43	0.14
HTLV-02	1.23	1.3	1.35	1.03
HTLV-03	0.33	0.35	0.32	0.21
HTLV-04	0.35	0.37	0.37	0.19
HTLV-05	0.43	0.37	0.26	0.25
HTLV-06	0.4	0.29	0.26	0.11
HTLV-07	0.23	0.27	0.18	0.5
HTLV-08	0.25	0.37	0.49	0.04
HTLV-09	0.26	0.3	0.69	0.48
HTLV-10	0.29	0.4	0.31	0.15
HTLV-11	0.31	0.43	0.26	0.35
HTLV-12	0.38	0.2	0.28	0.15
HTLV-13	0.21	0.32	0.1	0.2
HTLV-14	0.22	0.25	0.18	0.2
HTLV-15	0.36	0.4	0.16	0.2
HTLV-16	0.25	0.19	0.16	0.12
HTLV-17	0.33	0.27	0.18	0.24
HTLV-18	0.36	0.49	0.29	0.18
HTLV-19	0.2	0.24	0.13	0.13
HTLV-20	0.94	0.87	0.69	0.84
HTLV-21	0.28	0.28	0.16	0.21
HTLV-22	0.25	0.3	0.5	0.29
HTLV-23	0.51	0.46	0.17	0.25
HTLV-24	0.52	0.24	0.14	0.17
HTLV-25	0.39	0.22	0.12	0.18
HTLV-26	0.21	0.38	0.15	0.14
HTLV-27	0.66	0.5	0.24	0.31
HTLV-28	0.96	0.38	0.17	0.24
HTLV-29	0.38	0.29	0.24	0.22
HTLV-30	0.81	0.44	0.28	0.16
HTLV-31	0.2	0.34	0.33	0.17
HTLV-32	0.31	0.43	0.47	0.15
HTLV-33	0.22	0.39	0.3	0.14
HTLV-34	0.23	0.27	0.15	0.09
HTLV-35	0.36	0.37	0.2	0.18
HTLV-36	0.19	0.41	0.1	0.06
HTLV-37	0.18	0.19	0.45	0.07
HTLV-38	0.23	0.37	0.16	0.13
HTLV-39	0.22	0.33	0.28	0.11
HTLV-40	0.18	0.15	0.18	0.08
HTLV-41	0.27	0.28	0.16	0.1
HTLV-42	0.11	0.18	0.2	0.19
HTLV-43	0.24	0.2	0.13	0.29
HTLV-44	0.31	0.35	0.34	0.27
HTLV-45	0.18	0.32	0.5	0.23
HTLV-46	0.15	0.23	0.15	0.13
HTLV-47	0.18	0.33	0.44	0.26
HTLV-48	0.28	0.23	0.32	0.14
HTLV-49	0.03	0.1	0.05	0.05
HTLV-50	0.21	0.24	0.36	0.17
HTLV-51	0.35	0.32	0.31	0.25
HTLV-52	0.27	0.23	0.19	0.2
HTLV-53	0.21	0.27	0.32	0.38
HTLV-54	0.06	0.1	0.07	0.04
HTLV-55	0.12	0.27	0.14	0.12
HTLV-56	0.28	0.19	0.13	0.14
HTLV-57	0.16	0.27	0.11	0.16
HTLV-58	0.26	0.28	0.27	0.14
HTLV-59	0.25	0.41	0.79	0.52
HTLV-60	0.36	0.62	0.36	0.45
HTLV-61	0.36	0.43	0.23	0.22
HTLV-62	0.44	0.46	0.17	0.23
HTLV-63	0.33	0.42	0.21	0.23
HTLV-64	0.3	0.41	0.21	0.21
HTLV-65	0.31	0.43	0.18	0.24
HTLV-66	0.31	0.4	0.23	0.23
HTLV-67	0.53	0.52	0.28	0.31
HTLV-68	0.43	0.4	0.25	0.24
HTLV-69	0.65	0.56	0.38	0.27
HTLV-70	0.44	0.55	0.56	0.42
HTLV-71	0.51	0.64	0.42	0.5
HTLV-72	0.31	0.24	0.13	0.13
HTLV-73	0.21	0.14	0.09	0.1
HTLV-74	0.35	0.26	0.19	0.25
HTLV-75	0.29	0.31	0.15	0.19
HTLV-76	0.31	0.32	0.14	0.17
HTLV-77	0.27	0.26	0.19	0.16
HTLV-78	0.24	0.17	0.14	0.13
HTLV-79	0.34	0.2	0.15	0.12
HTLV-80	0.5	0.27	0.18	0.13
HTLV-81	0.52	0.48	0.21	0.32
HTLV-82	0.45	0.27	0.25	0.31
HTLV-83	0.28	0.39	0.2	0.14
HTLV-84	0.41	0.49	0.29	0.24
HTLV-85	0.31	0.32	0.18	0.18
HTLV-86	0.32	0.3	0.17	0.17
HTLV-87	0.28	0.3	0.2	0.19
HTLV-88	0.4	0.47	0.4	0.28
HTLV-89	0.3	0.48	0.27	0.22
HTLV-90	0.37	0.37	0.24	0.25
HTLV-91	0.31	0.35	0.19	0.19
HTLV-92	0.37	0.41	0.21	0.21
HTLV-93	0.22	0.22	0.18	0.17
HTLV-94	0.44	0.37	0.19	0.2
HTLV-95	0.33	0.42	0.13	0.23
HTLV-96	0.28	0.26	0.04	0.02
HTLV-97	0.31	0.17	0.15	0.19
HTLV-98	0.25	0.26	0.07	0.06
HTLV-99	0.23	0.48	0.21	0.1
HTLV-100	0.32	0.28	0.14	0.21
HTLV-101	0.21	0.16	0.11	0.11
HTLV-102	0.25	0.3	0.1	0.14
HTLV-103	0.24	0.29	0.09	0.11
HTLV-104	0.38	0.34	0.17	0.2
HTLV-105	0.23	0.25	0.11	0.12
HTLV-106	0.36	0.15	0.17	0.24
HTLV-107	0.3	0.34	0.77	0.21
HTLV-108	0.27	0.29	0.16	0.15
HTLV-109	0.26	0.4	0.27	0.11
Geometric men	0.30	0.31	0.21	0.18
95%CI	0.27-0.32	0.29-0.34	0.19-0.24	0.16-0.20

## Sheet: LEIS
Samples	LEISHMANIASIS
	IBMP-8.1	IBMP-8.2	IBMP-8.3	IBMP-8.4
LEIS-01	0.13	0.22	0.1	0.09
LEIS-02	0.42	0.27	0.11	0.11
LEIS-03	0.43	0.5	0.28	0.35
LEIS-04	0.51	0.4	0.73	0.67
LEIS-05	0.8	0.22	0.11	0.19
LEIS-06	0.22	0.34	0.7	0.6
LEIS-07	0.34	0.44	0.19	1.04
LEIS-08	0.17	0.35	0.12	0.28
LEIS-09	0.11	0.3	0.2	0.23
LEIS-10	0.12	0.37	0.28	0.27
LEIS-11	0.26	0.44	0.14	0.21
LEIS-12	0.16	0.35	0.14	0.13
LEIS-13	0.09	0.24	0.13	0.07
LEIS-14	0.15	0.26	0.21	0.2
LEIS-15	0.54	0.28	0.13	0.15
LEIS-16	0.09	0.3	0.1	0.07
LEIS-17	0.03	0.18	0.05	0.04
LEIS-18	0.59	0.14	0.08	0.07
LEIS-19	0.16	0.19	0.19	0.14
LEIS-20	0.22	0.36	0.32	0.09
LEIS-21	0.17	0.23	0.22	0.18
LEIS-22	0.2	0.23	0.18	0.17
LEIS-23	0.38	0.44	0.24	0.21
LEIS-24	0.26	0.34	0.29	0.31
LEIS-25	0.41	0.41	0.37	0.19
LEIS-26	0.25	0.49	0.29	0.27
LEIS-27	0.2	0.19	0.22	0.22
LEIS-28	0.13	0.19	0.08	0.15
LEIS-29	0.16	0.15	0.2	0.16
LEIS-30	0.66	0.23	0.22	0.2
LEIS-31	0.13	0.14	0.15	0.14
LEIS-32	0.2	0.29	0.23	0.15
LEIS-33	0.37	0.38	0.31	0.42
LEIS-34	0.28	0.3	0.29	0.22
LEIS-35	0.34	0.44	0.5	0.7
LEIS-36	0.31	0.35	0.27	0.25
LEIS-37	0.47	0.57	0.54	0.35
LEIS-38	0.28	0.34	0.27	0.23
LEIS-39	0.09	0.16	0.09	0.09
LEIS-40	0.16	0.22	0.18	0.14
LEIS-41	3.65	0.38	0.37	0.34
LEIS-42	0.33	0.48	0.36	0.29
LEIS-43	0.22	0.21	0.24	0.13
LEIS-44	0.21	0.23	0.21	0.24
LEIS-45	0.44	0.07	0.15	0.13
LEIS-46	0.22	0.28	0.22	0.18
LEIS-47	0.29	0.36	0.35	0.22
LEIS-48	0.35	0.17	0.39	0.18
LEIS-49	0.72	0.27	0.25	0.25
LEIS-50	0.22	0.27	0.66	0.14
LEIS-51	0.14	0.22	0.09	0.11
LEIS-52	0.12	0.12	0.09	0.1
LEIS-53	0.14	0.18	0.18	0.13
LEIS-54	0.27	0.3	0.3	0.26
LEIS-55	0.51	0.58	0.4	0.34
LEIS-56	2.31	0.24	0.24	0.27
LEIS-57	0.29	0.33	0.25	0.17
LEIS-58	0.28	0.46	0.36	0.28
LEIS-59	0.2	0.2	0.18	0.22
LEIS-60	0.14	0.19	0.17	0.1
LEIS-61	0.24	0.37	0.25	0.22
LEIS-62	0.33	0.38	0.3	0.17
LEIS-63	0.39	0.39	0.37	0.35
LEIS-64	0.35	0.48	0.34	0.27
LEIS-65	0.13	0.14	0.16	0.13
LEIS-66	0.29	0.35	0.3	0.2
LEIS-67	0.38	0.5	0.47	0.28
LEIS-68	0.21	0.25	0.25	0.24
LEIS-69	0.13	0.2	0.16	0.13
LEIS-70	0.69	0.64	0.48	0.57
LEIS-71	0.19	0.25	0.23	0.21
LEIS-72	0.38	0.44	0.44	0.37
LEIS-73	0.51	0.46	0.38	0.4
LEIS-74	0.19	0.34	0.32	0.27
LEIS-75	0.64	0.72	0.41	0.42
LEIS-76	0.65	0.62	0.43	0.56
LEIS-77	0.56	0.81	0.51	0.4
LEIS-78	0.27	0.42	0.39	0.18
LEIS-79	0.54	0.53	0.43	0.44
LEIS-80	0.06	0.12	0.08	0.06
LEIS-81	0.21	0.29	0.35	0.14
LEIS-82	0.27	0.41	0.38	0.22
LEIS-83	0.56	0.2	0.17	0.19
LEIS-84	0.42	0.39	1.57	0.26
LEIS-85	0.26	0.24	0.3	0.26
LEIS-86	0.11	0.25	0.13	0.14
LEIS-87	0.13	0.15	0.01	0.01
LEIS-88	0.12	0.11	0.12	0.16
LEIS-89	0.1	0.15	0.09	0.07
LEIS-90	0.55	0.49	0.4	0.47
LEIS-91	0.17	0.21	0.52	0.15
LEIS-92	0.28	0.21	0.12	0.22
LEIS-93	0.33	0.36	0.27	0.23
LEIS-94	0.13	0.14	0.09	0.05
LEIS-95	0.2	0.19	0.19	0.15
LEIS-96	0.27	0.38	0.25	0.14
LEIS-97	0.45	0.31	0.26	0.32
LEIS-98	0.63	0.71	0.55	0.29
LEIS-99	0.42	0.31	0.27	0.33
LEIS-100	0.11	0.07	0.04	0.07
LEIS-101	0.2	0.21	0.2	0.16
LEIS-102	0.52	0.66	0.82	0.4
LEIS-103	0.39	0.35	0.23	0.29
LEIS-104	0.28	0.46	0.21	0.32
LEIS-105	0.18	0.18	0.08	0.04
LEIS-106	0.58	0.43	0.44	0.04
LEIS-107	0.35	0.18	0.18	0.1
LEIS-108	0.13	0.18	0.19	0.13
LEIS-109	0.4	0.36	0.26	0.22
LEIS-110	0.42	0.34	0.11	0.38
LEIS-111	0.11	0.02	0.11	0.01
LEIS-112	0.04	0.08	0.07	0.06
LEIS-113	0.56	0.48	0.35	0.36
LEIS-114	0.07	0.11	0.11	0.08
LEIS-115	0.75	0.52	0.46	0.46
LEIS-116	0.56	0.93	0.71	0.62
LEIS-117	0.64	0.57	0.3	0.51
LEIS-118	0.12	0.2	0.21	0.12
LEIS-119	0.11	0.25	0.09	0.11
LEIS-120	0.22	0.38	0.26	0.49
LEIS-121	0.55	0.6	0.58	0.58
LEIS-122	0.38	0.48	0.34	0.42
LEIS-123	0.18	0.15	0.13	0.2
LEIS-124	0.26	0.42	0.12	0.26
LEIS-125	0.17	0.27	0.3	0.15
LEIS-126	0.47	0.5	0.38	0.39
LEIS-127	0.34	0.47	0.38	0.46
LEIS-128	0.1	0.17	0.27	0.14
LEIS-129	0.11	0.14	0.1	0.18
LEIS-130	0.38	0.54	0.51	0.57
LEIS-131	0.53	0.57	0.53	0.49
LEIS-132	0.35	0.42	0.33	0.43
LEIS-133	0.14	0.41	0.38	0.42
LEIS-134	0.34	0.45	0.37	0.4
LEIS-135	0.18	0.17	0.15	0.15
LEIS-136	0.67	0.63	0.43	0.44
LEIS-137	0.24	0.34	0.24	0.22
LEIS-138	0.29	0.45	0.27	0.44
LEIS-139	0.24	0.17	0.22	0.19
LEIS-140	0.22	0.16	0.21	0.17
LEIS-141	0.32	0.5	0.36	0.34
LEIS-142	0.39	0.37	0.39	0.32
LEIS-143	0.14	0.21	0.17	0.11
LEIS-144	0.34	0.39	0.24	0.26
LEIS-145	0.67	0.75	0.53	0.69
LEIS-146	0.38	0.44	0.25	0.28
LEIS-147	0.29	0.32	0.27	0.32
LEIS-148	0.5	0.54	0.34	0.42
LEIS-149	0.14	0.16	0.12	0.11
LEIS-150	0.16	0.08	0.08	0.14
LEIS-151	0.24	0.25	0.08	0.16
LEIS-152	0.19	0.2	0.35	0.13
LEIS-153	0.21	0.25	0.3	0.24
Geometric men	0.26	0.29	0.23	0.20
95%CI	0.24-0.29	0.26-0.32	0.21-0.26	0.18-0.23

## Sheet: LEPT
Samples	LEPTOSPIROSIS
	IBMP-8.1	IBMP-8.2	IBMP-8.3	IBMP-8.4
LEPT-01	0.43	0.46	0.4	0.27
LEPT-02	0.23	0.34	0.17	0.11
LEPT-03	0.28	0.29	0.27	0.19
LEPT-04	0.27	0.45	0.34	0.22
LEPT-05	0.14	0.15	0.18	0.11
LEPT-06	0.51	0.88	0.44	0.47
LEPT-07	0.44	0.7	0.43	0.36
LEPT-08	0.92	0.65	0.56	0.8
LEPT-09	0.16	0.19	0.16	0.14
LEPT-10	0.41	0.51	0.38	0.29
LEPT-11	0.16	0.23	0.16	0.12
LEPT-12	0.48	0.68	0.37	0.42
LEPT-13	0.29	1.13	0.21	0.37
LEPT-14	0.33	0.35	0.26	0.2
LEPT-15	0.26	0.42	0.2	0.23
LEPT-16	0.43	0.63	0.36	0.34
LEPT-17	0.37	0.5	0.41	0.36
LEPT-18	0.19	0.28	0.18	0.13
LEPT-19	0.17	0.22	0.1	0.07
LEPT-20	0.87	0.63	0.27	0.65
LEPT-21	0.25	0.47	0.13	0.17
LEPT-22	0.94	0.67	0.44	0.61
LEPT-23	0.28	0.45	0.15	0.23
LEPT-24	0.38	0.57	0.22	0.31
LEPT-25	0.22	0.37	0.14	0.19
LEPT-26	0.22	0.34	0.17	0.21
LEPT-27	0.28	0.56	0.16	0.3
LEPT-28	0.27	0.31	0.09	0.14
LEPT-29	0.17	0.32	0.08	0.19
LEPT-30	0.38	0.59	0.25	0.35
LEPT-31	0.35	0.53	0.12	0.26
LEPT-32	0.36	0.37	0.15	0.3
LEPT-33	0.26	0.32	0.1	0.13
LEPT-34	0.33	0.43	0.2	0.26
LEPT-35	0.2	0.34	0.09	0.14
LEPT-36	0.48	0.64	0.26	0.41
LEPT-37	0.23	0.47	0.13	0.25
LEPT-38	0.51	0.52	0.18	0.38
LEPT-39	0.2	0.34	0.1	0.17
LEPT-40	0.44	0.63	0.25	0.4
LEPT-41	0.19	0.34	0.08	0.17
LEPT-42	0.38	0.49	0.2	0.39
LEPT-43	0.46	0.71	0.22	0.54
LEPT-44	0.45	0.59	0.21	0.43
LEPT-45	0.59	0.89	0.23	0.55
LEPT-46	0.87	0.67	0.35	0.61
LEPT-47	0.49	0.79	0.21	0.5
LEPT-48	0.97	0.71	0.19	0.96
LEPT-49	0.22	0.38	0.13	0.34
LEPT-50	0.43	0.63	0.16	0.29
LEPT-51	0.23	0.21	0.09	0.2
LEPT-52	0.48	0.39	0.16	0.3
LEPT-53	1	0.79	0.41	0.57
LEPT-54	0.51	0.6	0.16	0.51
LEPT-55	0.91	1.25	0.57	0.7
LEPT-56	0.4	0.38	0.15	0.22
LEPT-57	0.77	0.43	0.19	0.35
LEPT-58	0.72	0.17	0.15	0.28
LEPT-59	0.72	0.6	0.2	0.42
LEPT-60	0.72	0.41	0.22	0.3
LEPT-61	0.21	0.19	0.11	0.19
LEPT-62	0.34	0.3	0.12	0.19
LEPT-63	0.71	0.49	0.25	0.28
LEPT-64	0.7	0.45	0.19	0.29
LEPT-65	0.8	0.62	0.32	0.47
LEPT-66	0.23	0.23	0.11	0.17
LEPT-67	0.82	0.44	0.69	0.34
LEPT-68	0.44	0.38	0.16	0.3
LEPT-69	0.21	0.3	0.12	0.17
LEPT-70	0.18	0.21	0.17	0.15
LEPT-71	0.28	0.41	0.24	0.32
LEPT-72	0.68	0.6	0.21	0.42
LEPT-73	0.27	0.28	0.12	0.35
LEPT-74	0.31	0.27	0.2	0.26
LEPT-75	0.2	0.16	0.09	0.15
LEPT-76	0.34	0.53	0.12	0.64
LEPT-77	0.33	0.32	0.17	0.25
LEPT-78	0.18	0.17	0.11	0.12
LEPT-79	1.83	0.96	0.36	0.95
LEPT-80	0.4	0.4	0.14	0.19
LEPT-81	0.3	0.36	0.16	0.3
LEPT-82	0.89	0.56	0.24	0.41
LEPT-83	0.4	0.59	0.2	0.44
LEPT-84	0.37	0.51	0.1	0.25
LEPT-85	0.36	0.37	0.19	0.26
LEPT-86	0.21	0.13	0.14	0.16
LEPT-87	0.27	0.22	0.14	0.19
LEPT-88	0.88	0.44	0.23	0.38
LEPT-89	0.19	0.11	0.1	0.1
LEPT-90	0.68	0.44	0.35	0.44
LEPT-91	0.24	0.19	0.16	0.13
LEPT-92	0.57	0.4	0.28	0.41
Geometric men	0.38	0.41	0.19	0.28
95%CI	0.34-0.42	0.37-0.46	0.17-0.21	0.25-0.31

## Sheet: MEAS
Samples	MEASLES
	IBMP-8.1	IBMP-8.2	IBMP-8.3	IBMP-8.4
MEAS-01	0.34	0.43	0.23	0.22
MEAS-02	0.28	0.37	0.21	0.24
MEAS-03	0.35	0.43	0.36	0.16
MEAS-04	0.7	0.93	0.45	0.34
MEAS-05	0.21	0.27	0.18	0.18
MEAS-06	0.18	0.23	0.08	0.11
MEAS-07	0.19	0.27	0.14	0.13
MEAS-08	0.25	0.45	0.23	0.11
MEAS-09	0.19	0.33	0.16	0.19
MEAS-10	0.22	0.37	0.13	0.07
MEAS-11	0.88	0.95	0.46	0.53
MEAS-12	0.14	0.31	0.13	0.11
MEAS-13	0.21	0.3	0.17	0.05
MEAS-14	0.17	0.26	0.12	0.21
MEAS-15	0.23	0.37	0.33	0.26
MEAS-16	0.17	0.29	0.15	0.1
MEAS-17	0.33	0.57	0.34	0.22
MEAS-18	0.23	0.24	0.12	0.06
MEAS-19	0.15	0.38	0.15	0.06
MEAS-20	0.06	0.11	0.04	0.04
MEAS-21	0.13	0.16	0.1	0.07
Geometric men	0.23	0.34	0.17	0.13
95%CI	0.17-0.29	0.27-0.42	0.13-0.23	0.10-0.18

## Sheet: RUBE
Samples	RUBELLA
	IBMP-8.1	IBMP-8.2	IBMP-8.3	IBMP-8.4
RUBE-01	0.47	0.55	0.37	0.37
RUBE-02	0.27	0.39	0.25	0.24
RUBE-03	0.18	0.21	0.17	0.13
RUBE-04	0.1	0.12	0.09	0.07
RUBE-05	0.29	0.36	0.19	0.19
RUBE-06	0.15	0.17	0.11	0.09
RUBE-07	0.14	0.19	0.14	0.12
RUBE-08	0.15	0.29	0.14	0.14
RUBE-09	0.22	0.28	0.14	0.18
RUBE-10	0.14	0.23	0.15	0.11
RUBE-11	0.1	0.1	0.16	0.06
RUBE-12	0.24	0.29	0.19	0.19
RUBE-13	0.32	0.32	0.51	0.42
RUBE-14	0.14	0.23	0.15	0.1
RUBE-15	0.19	0.3	0.14	0.21
Geometric men	0.19	0.25	0.17	0.15
95%CI	0.15-0.24	0.19-0.31	0.14-0.22	0.11-0.20

[truncated: 2 more sheets: SCHIST, SYPHI]
