# Supplementary material for: Accuracy of chimeric proteins in the serological diagnosis of chronic chagas disease – a Phase II study
Source: PLoS Negl Trop Dis. 2017 Mar 8;11(3):e0005433. doi: 10.1371/journal.pntd.0005433 (PMC5358787; doi:10.1371/journal.pntd.0005433)
Supplement: S6 Table — (XLSX) [file pntd.0005433.s006.xlsx]

## Sheet: Figure 2
Samples	Use of IBMP chimeras:
	Individually				in equimolar mixtures using
					2 antigens						3 antigens				4 antigens
	8.1	8.2	8.3	8.4	8.1+8.2	8.1+8.3	8.1+8.4	8.2+8.3	8.2+8.4	8.3+8.4	8.1+8.2+8.3	8.1+8.2+8.4	8.1+8.3+8.4	8.2+8.3+8.4	8.1+8.2+8.3+8.4
Chagasic-74	2.94	1.9	2.6	2.25	1.38	2	1.8	1.62	1.62	1.69	1.68	1.95	1.84	2.09	1.7
Chagasic-76	5.48	7.42	4.17	4.43	3.05	3.09	3.29	2.65	2.64	2.33	2.69	3.23	2.64	3.26	2.6
Chagasic-77	4.27	4.35	3.96	3.84	2.8	2.83	2.68	2.33	2.89	2.07	2.48	3.07	2.4	2.9	2.25
Chagasic-78	5.01	5.42	2.72	3.31	2.87	1.71	2.48	1.6	2.57	1.62	2.18	2.88	1.88	2.5	1.29
Chagasic-79	2.23	1.37	2.47	1.93	1.41	1.92	1.77	1.6	1.65	1.52	1.5	1.59	1.57	1.74	1.29
Chagasic-83	4.07	4.99	2.61	3.3	2.28	1.44	2.38	1.56	2.04	1.25	1.72	2.38	1.48	1.89	1.58
Chagasic-86	4.21	3.76	2.12	2.89	1.61	0.95	1.92	1.11	1.58	1.06	1.06	2.25	1.13	1.85	1.08
Chagasic-89	5.14	6.67	4.32	4.37	2.7	2.86	2.91	2.5	2.78	2.07	2.51	2.95	2.46	3.04	2.22
Chagasic-92	2.32	3.95	2.09	2.39	1.74	1.83	2.15	1.38	1.97	1.49	1.73	2.06	1.52	2.12	1.61
Chagasic-94	5.32	5.25	3.43	4.02	1.44	1.7	1.69	1.4	1.51	1.28	1.65	1.84	1.55	1.18	1.51
Chagasic-97	5.36	6.04	2.77	4.75	1.44	1.93	2.53	1.18	2.33	1.58	1.61	2.51	1.87	2.36	1.72
Chagasic-100	3.58	5.13	5.73	3.53	1.97	1.87	1.94	1.72	2	1.55	1.74	2.17	1.82	2.22	1.58
Chagasic-102	2.43	1.76	2.29	2.62	1.09	1.48	1.21	1.41	1.04	1.27	1.36	1.3	1.38	1.79	1.25
Chagasic-103	4.45	4.42	4.54	4.1	2.44	1.94	2.49	1.89	2.31	1.73	1.86	2.49	1.85	2.32	1.8
Chagasic-104	4.56	7.5	4.89	4.95	0.93	0.41	1.03	0.41	1.02	0.44	0.44	1.07	0.53	0.59	0.48
Chagasic-106	6.08	7.15	9.52	4.99	2.93	2.62	3.12	2.5	2.85	2.04	2.48	2.98	2.37	2.96	2.42
Chagasic-107	4.89	3.78	7.23	4.08	1.81	2.68	2.71	2.19	2.59	2.23	2.07	2.69	2.27	2.91	2.18
Chagasic-110	3.25	4.57	6.78	3.87	1.96	1.82	2.1	1.81	1.85	1.54	1.8	1.99	1.72	2.14	1.7
Chagasic-112	4.65	4.59	4.01	4.97	2.24	1.91	2.51	1.16	2.39	1.84	1.57	2.63	1.87	2.49	1.82
Chagasic-114	2.66	2.63	7.9	2.85	1.97	2.44	1.79	2.15	1.88	1.9	2.27	2.22	2.13	2.76	1.92
Chagasic-115	2.04	2.26	3.5	2.12	1.41	1.11	1.62	0.98	1.53	1.23	1.18	1.75	1.31	1.53	1.23
Chagasic-116	4.04	6.42	3.64	6.89	3.19	2.68	3.11	2.56	2.65	2.35	2.57	2.92	2.45	3.06	2.32
Chagasic-117	5.27	6.12	3.28	6.17	3.19	2.8	3.26	2.45	2.94	2.41	2.58	3.22	2.46	3.15	2.47
Chagasic-119	1.34	2.5	2.52	3.12	2.01	2.03	1.88	1.95	2	1.68	1.88	2.17	1.71	2.32	1.8
Chagasic-120	1.98	1.65	1.48	2.7	0.98	1.01	1.08	0.87	1.01	1	0.96	1.08	1.03	1.17	0.99
Chagasic-121	2.83	3.41	3.26	6	2.38	2.54	2.68	2.25	2.57	2.08	2.32	2.72	2.19	2.93	2.15
Chagasic-122	2.62	4.41	3.13	5.85	2.43	2.27	2.57	2.05	2.52	1.91	2.23	2.64	2.11	2.74	2.09
Chagasic-126	2.54	1.75	2.6	3.29	2.16	2.17	2.42	2.03	2.25	2.01	1.97	2.45	2.03	2.68	1.92
Chagasic-127	2.89	3.97	3.49	4.69	2.8	2.51	3.07	2.4	2.85	2.16	2.36	3.08	2.32	3	2.28
Chagasic-129	3.58	6.32	3.63	3.21	2.56	2.58	2.72	2.31	2.33	2.24	2.58	2.58	2.33	2.89	2.43
Chagasic-130	3.54	3.07	4.22	2.23	2.05	2.59	2.86	2.48	2.52	2.28	2.28	2.48	2.35	3.02	2.25
Chagasic-131	3.98	4.68	4.34	3.47	2.51	2.39	2.81	2.16	2.56	2.03	2.31	2.81	2.16	2.74	2.22
Chagasic-132	2.19	1.79	2.55	2.2	1.37	1.69	1.9	1.57	1.65	1.41	1.54	1.81	1.46	1.85	1.45
Chagasic-134	4.09	2.33	2.17	2.96	2.45	2.03	2.57	1.68	2.24	1.7	1.93	2.51	1.85	2.41	1.83
Chagasic-136	3.9	1.92	3.88	2.2	2.24	2.43	2.27	2.27	2.19	1.96	2.26	2.44	2.27	2.67	2
Chagasic-137	4.38	3.76	4.14	3.52	2.4	2.29	2.68	2.18	2.61	2.06	2.18	2.66	2.09	2.7	2.17
Chagasic-139	2	2.35	5.05	2.51	1.41	2.37	2.25	2.22	2.09	1.99	2.34	2.24	2.15	2.79	2.1
Chagasic-140	4.44	3.96	5.42	3.01	2.51	2.42	2.68	2.19	2.33	2.07	2.23	2.65	2.19	2.75	2.05
Chagasic-858	4.35	4.25	1.81	1.93	2.67	2.82	2.93	2.46	2.69	2.33	2.65	3.04	2.42	3.08	2.45
Chagasic-141	6.73	6.02	5.62	3.62	2.82	2.78	3.24	2.39	2.93	2.35	2.51	3.18	2.5	3.06	2.7
Chagasic-143	2.21	1.89	1.38	2.3	2.15	2.08	2.14	1.86	1.93	1.71	1.86	2.11	1.86	2.31	1.77
Chagasic-144	2.67	3.06	2.48	2.69	2.13	2.68	2.8	2.43	2.59	2.07	2.43	2.67	2.29	2.98	2.32
Chagasic-145	2.72	4.56	2.3	2.95	2.73	2.48	2.28	2.39	2.43	2.04	2.4	2.72	2.13	2.97	2.25
Chagasic-147	1.24	2	1.22	1.78	1.37	1.65	1.62	1.53	1.45	1.41	1.7	1.96	1.45	2.09	1.36
Chagasic-150	2.39	3.25	1.8	2.89	1.87	2.75	2.62	2.28	2.33	2.23	2.42	2.57	2.3	2.92	2.2
Chagasic-151	3.36	4.52	3.48	3.84	2.01	2.71	2.82	2.56	2.47	2.4	2.49	2.78	2.51	3.07	2.36
Non Chagasic-483	0.3	0.44	0.29	0.62	0.63	0.58	0.78	0.58	0.71	0.56	0.6	0.83	0.64	0.73	0.53
Non Chagasic-484	0.2	0.29	0.11	0.14	0.18	0.18	0.2	0.18	0.13	0.11	0.14	0.16	0.15	0.18	0.14
Non Chagasic-485	0.24	0.17	0.16	0.22	0.93	0.7	0.78	0.62	0.65	0.49	0.62	0.77	0.6	0.68	0.56
Non Chagasic-486	0.17	0.28	0.07	0.11	0.23	0.15	0.13	0.1	0.16	0.11	0.11	0.17	0.15	0.13	0.11
Non Chagasic-487	0.26	0.25	0.66	0.37	0.28	1.15	0.21	0.88	0.13	0.8	0.93	0.15	0.89	1.07	0.69
Non Chagasic-488	0.3	0.43	0.17	0.2	0.4	0.27	0.23	0.28	0.27	0.27	0.15	0.23	0.26	0.34	0.19
Non Chagasic-489	0.32	0.31	0.29	0.11	0.71	0.58	0.74	0.64	0.58	0.39	0.44	0.54	0.47	0.47	0.38
Non Chagasic-490	0.11	0.27	0.16	0.09	0.43	0.55	0.55	0.48	0.52	0.49	0.51	0.59	0.56	0.67	0.47
Non Chagasic-491	0.15	0.41	0.1	0.12	0.46	0.32	0.35	0.32	0.34	0.31	0.27	0.44	0.3	0.36	0.26
Non Chagasic-492	0.16	0.43	0.15	0.26	1.71	1.12	1.31	1.09	1.16	0.9	0.94	1.27	1.06	1.16	0.86
Non Chagasic-494	0.14	0.37	0.15	0.12	0.91	0.75	0.84	0.69	0.75	0.58	0.69	0.77	0.66	0.7	0.64
Non Chagasic-495	0.2	0.28	0.13	0.22	0.67	0.46	0.59	0.54	0.53	0.39	0.43	0.57	0.48	0.53	0.4
Non Chagasic-496	0.27	0.12	0.27	0.23	0.5	0.48	0.5	0.34	0.47	0.37	0.33	0.51	0.34	0.5	0.31
Non Chagasic-497	0.1	0.22	0.12	0.09	0.26	0.2	0.24	0.24	0.2	0.16	0.16	0.21	0.19	0.21	0.15
Non Chagasic-498	0.1	0.22	0.14	0.09	0.38	0.34	0.69	0.34	0.29	0.23	0.24	0.36	0.26	0.33	0.22
Non Chagasic-499	0.11	0.19	0.21	0.12	0.22	0.18	0.17	0.2	0.23	0.14	0.14	0.19	0.18	0.22	0.12
Non Chagasic-500	0.15	0.24	0.28	0.14	0.35	0.27	0.21	0.23	0.21	0.31	0.19	0.27	0.27	0.31	0.17
Non Chagasic-501	0.21	0.27	0.29	0.09	0.35	0.21	0.24	0.17	0.23	0.18	0.17	0.25	0.21	0.24	0.12
Non Chagasic-502	0.08	0.22	0.19	0.15	0.22	0.17	0.22	0.24	0.3	0.21	0.18	0.27	0.17	0.3	0.12
Non Chagasic-503	0.15	0.18	0.32	0.15	0.27	0.19	0.2	0.2	0.25	0.18	0.15	0.19	0.19	0.28	0.14
Non Chagasic-505	0.15	0.18	0.25	0.15	0.3	0.21	0.17	0.28	0.36	0.17	0.23	0.3	0.17	0.31	0.15
Non Chagasic-506	0.08	0.26	0.2	0.11	0.49	0.39	0.43	0.4	0.3	0.31	0.32	0.38	0.35	0.39	0.31
Non Chagasic-507	0.11	0.18	0.2	0.12	0.69	0.53	0.51	0.52	0.58	0.4	0.47	0.57	0.46	0.71	0.43
Non Chagasic-508	0.17	0.19	0.23	0.41	0.82	0.55	0.55	0.6	0.53	0.47	0.57	0.73	0.49	0.65	0.41
Non Chagasic-509	0.14	0.14	0.15	0.19	0.2	0.18	0.22	0.18	0.16	0.17	0.15	0.19	0.2	0.25	0.12
Non Chagasic-510	0.14	0.23	0.17	0.09	0.19	0.16	0.17	0.23	0.15	0.12	0.13	0.17	0.13	0.17	0.09
Non Chagasic-511	0.15	0.21	0.24	0.19	0.35	0.21	0.26	0.25	0.29	0.2	0.22	0.26	0.24	0.24	0.19
Non Chagasic-512	0.21	0.31	0.39	0.28	0.46	0.37	0.42	0.4	0.39	0.32	0.3	0.41	0.43	0.38	0.31
Non Chagasic-513	0.09	0.14	0.09	0.12	0.26	0.2	0.24	0.19	0.21	0.16	0.17	0.21	0.19	0.21	0.16
Non Chagasic-514	0.15	0.3	0.18	0.34	0.24	0.21	0.21	0.2	0.16	0.14	0.18	0.27	0.17	0.22	0.14
Non Chagasic-516	0.11	0.33	0.21	0.19	0.22	0.15	0.37	0.15	0.19	0.15	0.14	0.21	0.28	0.22	0.12
Non Chagasic-517	0.12	0.28	0.18	0.18	0.31	0.29	0.19	0.32	0.19	0.24	0.2	0.19	0.24	0.3	0.21
Non Chagasic-518	0.13	0.31	0.16	0.14	0.22	0.14	0.29	0.16	0.3	0.25	0.12	0.24	0.18	0.32	0.15
Non Chagasic-519	0.16	0.13	0.35	0.22	0.36	0.29	0.3	0.31	0.23	0.28	0.17	0.25	0.33	0.27	0.16
Non Chagasic-520	0.35	0.19	0.31	0.29	0.25	0.23	0.24	0.2	0.19	0.27	0.17	0.27	0.37	0.22	0.16
Non Chagasic-521	0.15	0.31	0.13	0.2	0.32	0.24	0.25	0.22	0.26	0.24	0.19	0.26	0.24	0.3	0.19
Non Chagasic-522	0.14	0.23	0.14	0.16	0.3	0.15	0.19	0.16	0.2	0.15	0.14	0.18	0.17	0.18	0.14
Non Chagasic-523	0.52	0.23	0.39	0.23	0.78	0.64	0.62	0.62	0.5	0.43	0.57	0.66	0.48	0.68	0.59
Non Chagasic-524	0.54	0.14	0.44	0.54	0.44	0.37	0.37	0.35	0.23	0.29	0.18	0.45	0.36	0.44	0.31
Non Chagasic-525	0.29	0.3	0.19	0.21	1.22	0.82	0.85	0.92	0.84	0.6	0.78	1.11	0.67	1.05	0.68
Non Chagasic-527	0.29	0.11	0.25	0.67	0.26	0.2	0.21	0.18	0.19	0.2	0.16	0.23	0.18	0.2	0.19
Non Chagasic-528	0.16	0.15	0.1	0.11	0.16	0.12	0.13	0.12	0.12	0.11	0.1	0.21	0.12	0.14	0.1
Non Chagasic-529	0.23	0.12	0.21	0.28	0.4	0.28	0.31	0.28	0.26	0.23	0.28	0.37	0.26	0.33	0.26
Non Chagasic-530	0.4	0.22	0.23	0.33	1.25	0.93	1.08	0.87	0.87	0.62	0.93	1.18	0.87	1.17	0.89
Non Chagasic-531	0.18	0.26	0.22	0.23	0.51	0.42	0.36	0.35	0.31	0.34	0.27	0.36	0.41	0.4	0.24
Non Chagasic-532	0.36	0.17	0.2	0.25	0.54	0.25	0.41	0.25	0.26	0.22	0.23	0.46	0.27	0.16	0.26
