# Supplementary material for: Accuracy of chimeric proteins in the serological diagnosis of chronic chagas disease – a Phase II study
Source: PLoS Negl Trop Dis. 2017 Mar 8;11(3):e0005433. doi: 10.1371/journal.pntd.0005433 (PMC5358787; doi:10.1371/journal.pntd.0005433)
Supplement: S7 Table — (XLSX) [file pntd.0005433.s007.xlsx]

## Sheet: Whitin-run
Samples	Within-Run Precision
	IBMP-8.1		IBMP-8.2		IBMP-8.3		IBMP-8.4
	Rep 1	Rep 2	Rep 1	Rep 2	Rep 1	Rep 2	Rep 1	Rep 2
Chagasic-74	1.5	1.46	1.15	1.16	3.32	2.76	0.63	1.94
Chagasic-76	4.09	3.74	5.99	6.3	5.69	5.65	4.33	3.8
Chagasic-77	3.32	3.2	3.82	3.92	4.97	4.48	3.33	3.38
Chagasic-78	3.41	3.49	3.26	3.64	3.03	3.6	3.27	2.87
Chagasic-79	1.37	1.41	1.54	0.69	2.79	2.68	1.44	1.38
Chagasic-83	2.82	3.17	3	3.21	2.44	2.7	2.49	2.33
Chagasic-86	2	2.12	2.86	2.74	1.96	1.87	1.99	2.29
Chagasic-89	3.6	3.5	3.94	4.62	5.27	5.17	3.11	3.15
Chagasic-92	1.45	1.32	5.28	5.55	2.77	2.61	1.77	1.73
Chagasic-94	2.65	2.84	2.23	2.69	2.17	2.53	2.32	2.07
Chagasic-97	3.62	3.31	3.64	3.34	2.44	2.88	2.93	3.16
Chagasic-100	2.54	2.37	3.79	3.24	2.72	2.64	2.4	2.02
Chagasic-102	1.3	2.18	0.98	0.78	1.69	1.78	1.18	1.01
Chagasic-103	2.51	2.63	1.65	1.78	2.83	2.86	2.61	2.18
Chagasic-106	3.72	3.87	5.5	5.21	5.53	5.39	3.2	3.42
Chagasic-107	2.67	2.54	1.44	1.24	3.79	3.55	2.87	2.74
Chagasic-110	2.35	2.09	3.12	3.44	3.5	3.06	2.46	2.06
Chagasic-112	3.26	2.89	1.68	1.7	1.43	1.71	2.92	2.57
Chagasic-114	2.46	2.13	2	1.52	4.05	4.59	1.89	2.23
Chagasic-115	0.97	1.02	0.87	0.88	0.97	0.89	1.51	1.34
Chagasic-116	4.03	3.98	6.52	5.75	5.64	5.36	3.43	3.81
Chagasic-117	4.92	4.79	5.14	5.72	5.01	4.75	3.93	3.59
Chagasic-119	1.23	1.27	2.47	2.75	3.19	3.24	1.67	1.89
Non Chagasic-483	0.43	0.46	0.47	0.49	0.65	0.58	0.47	0.49
Non Chagasic-484	0.36	0.31	0.57	0.53	0.4	0.44	0.28	0.322
Non Chagasic-485	0.47	0.44	0.54	0.59	0.31	0.34	0.21	0.24
Non Chagasic-486	0.26	0.24	0.18	0.21	0.34	0.3	0.27	0.24
Non Chagasic-487	0.55	0.56	0.44	0.46	1.65	1.88	0.19	0.17
Non Chagasic-488	0.21	0.26	0.52	0.52	0.34	0.3	0.24	0.24
Non Chagasic-489	0.35	0.35	0.19	0.17	0.49	0.45	0.18	0.18
Non Chagasic-490	0.2	0.31	0.28	0.23	0.59	0.56	0.23	0.19
Non Chagasic-491	0.4	0.48	0.52	0.51	0.49	0.45	0.22	0.24
Non Chagasic-492	0.58	0.53	0.45	0.24	0.53	0.44	0.24	0.31
Non Chagasic-494	0.39	0.48	0.38	0.35	0.58	0.51	0.19	0.21
Non Chagasic-495	0.36	0.33	0.3	0.32	0.2	0.3	0.23	0.23
Non Chagasic-496	0.77	0.79	0.49	0.53	0.66	0.67	0.45	0.38
Non Chagasic-497	0.27	0.26	0.53	0.49	0.48	0.45	0.13	0.14
Non Chagasic-498	0.53	0.57	0.23	0.27	0.57	0.57	0.16	0.17
Non Chagasic-499	0.41	0.45	0.38	0.34	0.74	0.71	0.2	0.24
Non Chagasic-500	0.29	0.3	0.31	0.37	0.58	0.66	0.26	0.2
Non Chagasic-501	0.39	0.31	0.19	0.16	0.28	0.25	0.18	0.17
Non Chagasic-502	0.29	0.26	0.3	0.27	0.21	0.24	0.19	0.16
Non Chagasic-503	0.33	0.4	0.28	0.33	0.36	0.34	0.27	0.22
Non Chagasic-505	0.39	0.37	0.26	0.24	0.34	0.31	0.24	0.24
Non Chagasic-506	0.32	0.29	0.19	0.2	0.42	0.45	0.15	0.1
Non Chagasic-507	0.36	0.45	0.41	0.36	0.44	0.44	0.26	0.27

## Sheet: Between-lots
Samples	Between-lots Precision
	IBMP-8.1		IBMP-8.2		IBMP-8.3		IBMP-8.4
	Lot 1	Lot 2	Lot 1	Lot 2	Lot 1	Lot 2	Lot 1	Lot 2
Chagasic-74	2.94	2.22	1.9	1.66	2.6	3.17	2.25	1.91
Chagasic-76	5.48	5.05	3.42	3.97	4.17	4.36	4.43	4.31
Chagasic-77	4.27	3.92	4.35	4.32	3.96	3.92	3.84	3.39
Chagasic-78	5.01	4.32	5.42	5.7	2.72	2.81	3.31	2.92
Chagasic-79	2.23	1.5	1.37	1.28	2.47	2.62	1.93	1.72
Chagasic-83	4.07	4.58	4.99	4.73	2.61	2.57	3.3	2.53
Chagasic-86	2.21	2.22	3.76	3.93	2.12	2.26	2.89	2.26
Chagasic-89	3.14	3.82	4.67	4.73	4.32	3.9	4.37	4.19
Chagasic-92	2.32	3.43	3.95	4.39	2.29	2.28	2.39	1.9
Chagasic-94	5.32	4.79	5.25	4.83	3.43	3.49	4.02	4.67
Chagasic-97	5.36	4.9	3.04	2.55	2.77	2.64	3.75	3.93
Chagasic-100	3.58	2.89	5.13	5.63	5.73	5.85	3.53	3.45
Chagasic-102	1.43	1.22	1.76	2	2.29	2.04	2.62	2.29
Chagasic-103	2.45	2.68	4.42	4.56	4.54	4.96	4.1	3.93
Chagasic-104	1.56	1.66	4.5	4.13	4.89	0.73	4.95	4.89
Chagasic-106	6.08	5.96	5.15	4.44	5.52	5.1	4.99	3.83
Chagasic-107	4.89	5.1	3.78	3.43	5.23	5.71	4.08	3.82
Chagasic-110	3.25	3.37	4.57	4.63	2.78	2.95	3.87	2.47
Chagasic-112	4.65	4.37	4.59	4.84	4.01	3.74	4.97	4.69
Chagasic-114	2.66	2.63	2.63	2.01	5.1	4.96	2.85	2.91
Chagasic-115	2.24	2.3	2.26	2.25	3.5	1.03	2.12	2.4
Chagasic-116	4.04	4.07	6.42	5.9	3.64	4.08	6.89	6.25
Chagasic-117	5.27	5.52	6.12	6.35	3.28	3.95	6.17	6.82
Chagasic-119	3.34	3.02	2.5	2.35	2.52	2.95	3.12	3.18
Chagasic-120	1.18	1.03	2.65	2.69	1.08	1.28	2.7	2.94
Chagasic-121	2.83	2.87	3.41	3.45	3.26	3.9	4	4.09
Chagasic-122	2.62	2.57	4.41	4.16	3.13	3.46	2.85	3.02
Chagasic-126	2.54	2.92	1.75	2.39	3.6	3.21	1.29	1.45
Chagasic-127	2.89	3.38	3.97	4.01	3.49	3.91	2.69	3.81
Chagasic-129	3.58	3.62	4.32	3.99	3.63	4.08	3.21	3.91
Chagasic-130	3.54	3.11	3.07	2.93	4.22	3.99	3.23	3.17
Chagasic-131	3.98	3.91	4.68	3.89	4.34	3.98	3.47	3.67
Chagasic-132	2.19	2.71	1.79	1.8	2.55	2.62	2.2	2.11
Chagasic-134	4.09	5.69	2.33	2.49	2.17	2.8	2.96	2.27
Chagasic-136	3.9	3.18	2.92	2.03	3.88	3.65	2.2	2.71
Chagasic-137	4.38	3.38	3.76	2.77	4.14	4.24	3.52	3.21
Chagasic-139	2	1.81	2.35	2.54	5.05	4.86	2.51	2.51
Chagasic-140	4.04	3.93	3.96	3.25	5.42	5.59	3.01	3.25
Chagasic-141	6.43	6.41	6.02	5.84	5.62	4.13	4.62	4.7
Chagasic-143	2.21	2.38	2.89	2.51	3.38	3.39	2.3	2.18
Chagasic-144	2.67	2.65	3.06	2.99	4.18	4.08	2.69	2.82
Chagasic-145	2.72	2.88	4.56	4.16	4.3	4.23	2.95	2.62
Chagasic-147	1.24	1.48	2	2.46	2.22	2.8	1.78	2
Chagasic-150	2.39	2.26	3.25	3.35	3.99	4.08	2.89	2.9
Chagasic-151	3.06	2.92	4.52	4.19	3.48	4.34	3.84	2.82
Non Chagasic-483	0.22	0.24	0.44	0.32	0.29	0.3	0.72	0.73
Non Chagasic-484	0.2	0.19	0.29	0.33	0.21	0.22	0.14	0.13
Non Chagasic-485	0.24	0.25	0.37	0.35	0.32	0.33	0.22	0.24
Non Chagasic-486	0.17	0.2	0.28	0.21	0.07	0.08	0.17	0.19
Non Chagasic-487	0.26	0.26	0.25	0.29	0.74	0.73	0.3	0.31
Non Chagasic-488	0.3	0.29	0.43	0.44	0.17	0.15	0.2	0.21
Non Chagasic-489	0.32	0.3	0.31	0.29	0.29	0.28	0.11	0.12
Non Chagasic-490	0.15	0.19	0.27	0.25	0.16	0.13	0.09	0.08
Non Chagasic-491	0.15	0.1	0.41	0.41	0.21	0.25	0.12	0.15
Non Chagasic-492	0.16	0.17	0.43	0.44	0.25	0.29	0.43	0.42
Non Chagasic-494	0.14	0.15	0.37	0.4	0.15	0.12	0.12	0.09
Non Chagasic-495	0.25	0.29	0.28	0.25	0.13	0.16	0.22	0.19
Non Chagasic-496	0.27	0.28	0.32	0.32	0.27	0.28	0.23	0.2
Non Chagasic-497	0.1	0.06	0.22	0.23	0.22	0.22	0.18	0.19
Non Chagasic-498	0.1	0.05	0.22	0.21	0.24	0.28	0.09	0.11
Non Chagasic-499	0.29	0.26	0.39	0.37	0.21	0.23	0.17	0.18
Non Chagasic-500	0.25	0.29	0.24	0.27	0.28	0.26	0.14	0.16
Non Chagasic-501	0.21	0.24	0.27	0.25	0.29	0.27	0.09	0.02
Non Chagasic-502	0.28	0.28	0.42	0.41	0.19	0.21	0.15	0.17
Non Chagasic-503	0.25	0.28	0.38	0.36	0.32	0.31	0.15	0.14
Non Chagasic-505	0.15	0.16	0.53	0.54	0.25	0.26	0.15	0.15
Non Chagasic-506	0.08	0.07	0.26	0.23	0.2	0.24	0.11	0.12
Non Chagasic-507	0.18	0.19	0.38	0.36	0.2	0.21	0.12	0.13
Non Chagasic-508	0.17	0.13	0.39	0.37	0.43	0.42	0.41	0.4
Non Chagasic-509	0.24	0.26	0.44	0.43	0.15	0.13	0.19	0.15
Non Chagasic-510	0.14	0.25	0.33	0.37	0.17	0.13	0.19	0.2
Non Chagasic-511	0.15	0.15	0.31	0.32	0.24	0.29	0.29	0.27
Non Chagasic-512	0.16	0.15	0.31	0.29	0.39	0.4	0.28	0.27
Non Chagasic-513	0.09	0.13	0.14	0.17	0.09	0.06	0.22	0.24
Non Chagasic-514	0.15	0.14	0.3	0.28	0.18	0.19	0.34	0.33
Non Chagasic-516	0.11	0.1	0.33	0.3	0.21	0.2	0.19	0.21
Non Chagasic-517	0.12	0.12	0.26	0.23	0.18	0.4	0.18	0.18
Non Chagasic-518	0.23	0.25	0.31	0.29	0.16	0.14	0.14	0.12
Non Chagasic-519	0.16	0.11	0.43	0.42	0.35	0.33	0.22	0.11
Non Chagasic-520	0.35	0.39	0.39	0.32	0.31	0.3	0.59	0.63
Non Chagasic-521	0.15	0.12	0.31	0.37	0.13	0.1	0.2	0.34
Non Chagasic-522	0.14	0.17	0.23	0.21	0.14	0.17	0.46	0.45
Non Chagasic-523	0.52	0.52	0.53	0.5	0.39	0.2	0.23	0.37
Non Chagasic-524	0.54	0.59	0.54	0.56	0.44	0.45	0.54	0.46
Non Chagasic-525	0.29	0.24	0.3	0.36	0.19	0.19	0.21	0.16
Non Chagasic-527	0.19	0.17	0.31	0.33	0.25	0.24	0.27	0.28
Non Chagasic-528	0.19	0.21	0.15	0.14	0.1	0.14	0.19	0.18
Non Chagasic-529	0.23	0.24	0.42	0.45	0.21	0.27	0.2	0.21
Non Chagasic-530	0.4	0.3	0.42	0.39	0.23	0.22	0.33	0.37
Non Chagasic-531	0.1	0.11	0.26	0.25	0.22	0.23	0.33	0.35
Non Chagasic-532	0.36	0.35	0.37	0.35	0.2	0.24	0.35	0.37

## Sheet: Between-labs
Samples	Between-labs Precision
	IBMP-8.1		IBMP-8.2		IBMP-8.3		IBMP-8.4
	Lab 1	Lab 2	Lab 1	Lab 2	Lab 1	Lab 2	Lab 1	Lab 2
Chagasic-541	4.52	4.41	2.86	3.04	2.56	2.53	3.13	2.72
Chagasic-859	1.16	0.53	1.01	1.11	1.97	1.95	1.04	1.12
Chagasic-860	1.13	0.4	1.13	1.6	1.11	1.27	1.19	1.44
Chagasic-554	4.35	4.68	2.51	2.61	3.72	3.97	3.14	3.72
Chagasic-558	1.28	1.34	1.29	1.06	1.98	1.54	2.37	2.34
Chagasic-566	5.11	5.46	2.1	2.6	2.89	2.88	2.93	2.72
Chagasic-861	1.43	1.22	1.28	1.22	2.04	2.22	1.23	1.38
Chagasic-585	7.19	6.85	2.07	2.25	3.04	2.94	1.68	1.88
Chagasic-586	4.27	3.97	2.57	2.04	3.93	3.48	3.31	3.37
Chagasic-614	1.71	1.7	1.6	1.71	1.69	1.13	1.64	1.53
Chagasic-616	4.74	3.99	2.05	2.14	2.71	2.19	2.31	2.75
Chagasic-642	3.4	4.33	1.09	1.07	2.33	2.39	2.02	1.93
Chagasic-647	5.42	5.73	2.73	2.41	4.23	4.29	3.45	3.2
Chagasic-663	4.22	4.02	1.79	1.14	2.84	2.81	2.79	2.69
Chagasic-665	2.75	2.53	1.67	1.46	2.1	2.02	2.49	2.74
Chagasic-862	2.81	2.57	1.06	1.11	2	2.02	2.25	2.56
Chagasic-677	2.79	2.42	1.1	1.05	2.71	2.82	1.92	1.45
Chagasic-863	2.32	2.32	1.09	1.02	1.62	1.63	1.79	1.14
Chagasic-688	4.27	4.1	2.63	2.65	2.98	2.8	2.81	2.48
Chagasic-698	6.26	6.75	2.25	1.9	1.78	1.71	3.55	2.92
Chagasic-700	5.63	5.81	3.68	3.72	2.19	2.22	2.6	2.27
Chagasic-703	4.68	5.51	2.61	2.62	2.75	2.94	2.44	2.67
Chagasic-708	5.48	5.2	4.2	4.12	2.02	2.03	3.61	3.26
Chagasic-713	1.38	1.08	1.1	1.23	2.4	2.53	1.73	1.76
Chagasic-864	2.37	2.69	1.13	1.17	1.98	1.96	1.33	1.24
Chagasic-865	1.37	1.02	1.08	1.08	1.81	1.84	1.04	1.11
Chagasic-720	2.63	2.66	2.96	2.72	2.78	2.79	3.38	2.94
Chagasic-724	6.32	7.62	3.21	3.14	3.53	3.52	3.75	3.74
Chagasic-727	5.09	4.98	3.76	3.66	3.9	3.92	3.65	3.35
Chagasic-866	1.05	1.04	1.08	1.05	1.13	1.39	1	1
Chagasic-732	5.53	5.9	3.85	3.9	3.07	3.09	3.86	3.91
Chagasic-736	2.38	2.65	2.32	2.3	4.26	3.96	1.69	2
Chagasic-867	1.26	1.34	1.14	1.33	1.35	1.23	1.06	1.01
Chagasic-743	2.93	2.87	1.46	1.8	3.41	3.13	1.96	1.9
Chagasic-783	4.38	4.25	1.75	1.53	4.09	3.51	3.59	3.38
Chagasic-786	6.5	6.64	3.19	2.98	3	3.29	3.82	3.13
Chagasic-868	2.67	2.32	1.04	1.21	1.81	1.52	1.67	1.79
Chagasic-819	2.84	2.48	1.16	1.22	2.91	2.99	2.5	1.85
Non Chagasic-127	0.38	0.28	0.61	0.63	0.46	0.42	0.35	0.37
Non Chagasic-129	0.62	0.65	0.67	0.65	0.62	0.62	0.44	0.49
Non Chagasic-142	0.43	0.5	0.46	0.35	0.4	0.42	0.32	0.39
Non Chagasic-175	0.49	0.32	0.42	0.4	0.53	0.51	0.45	0.48
Non Chagasic-197	0.44	0.58	0.4	0.46	0.42	0.54	0.57	0.6
Non Chagasic-208	0.78	0.64	0.78	0.71	0.63	0.68	0.61	0.67
Non Chagasic-274	0.47	0.48	0.53	0.55	0.54	0.59	0.53	0.51
Non Chagasic-340	0.54	0.56	0.64	0.61	0.39	0.29	0.35	0.38
Non Chagasic-351	0.28	0.27	0.25	0.28	0.23	0.38	0.23	0.2
Non Chagasic-373	0.5	0.49	0.44	0.46	0.46	0.45	0.41	0.4
Non Chagasic-384	0.45	0.43	0.6	0.59	0.69	0.75	0.5	0.48
Non Chagasic-395	0.62	0.63	0.6	0.65	0.66	0.72	0.69	0.68
Non Chagasic-416	0.56	0.53	0.48	0.44	0.52	0.56	0.44	0.49
Non Chagasic-449	0.34	0.33	0.38	0.34	0.32	0.3	0.28	0.29
Non Chagasic-460	0.66	0.63	0.78	0.74	0.75	0.78	0.54	0.53
Non Chagasic-482	0.52	0.5	0.43	0.41	0.41	0.42	0.63	0.64
Non Chagasic-493	0.43	0.45	0.59	0.41	0.52	0.56	0.61	0.66
Non Chagasic-504	0.48	0.47	0.35	0.33	0.5	0.66	0.48	0.5
Non Chagasic-515	0.3	0.32	0.43	0.47	0.29	0.26	0.44	0.42
Non Chagasic-548	0.6	0.59	0.81	0.88	0.35	0.37	0.57	0.52
Non Chagasic-559	0.69	0.67	0.87	0.89	0.89	0.72	0.55	0.59
Non Chagasic-572	0.79	0.8	0.44	0.38	0.65	0.66	0.42	0.43
Non Chagasic-575	0.64	0.68	0.67	0.7	0.58	0.59	0.6	0.61
Non Chagasic-576	0.54	0.53	0.66	0.67	0.34	0.36	0.61	0.59
Non Chagasic-577	0.56	0.55	0.51	0.7	0.31	0.15	0.53	0.52
Non Chagasic-579	0.25	0.22	0.22	0.19	0.61	0.61	0.25	0.27
Non Chagasic-580	0.48	0.45	0.52	0.67	0.44	0.24	0.38	0.38
Non Chagasic-581	0.43	0.47	0.31	0.57	0.38	0.45	0.29	0.27
Non Chagasic-582	0.59	0.6	0.51	0.54	0.4	0.3	0.41	0.46
Non Chagasic-583	0.58	0.58	0.74	0.69	0.52	0.39	0.51	0.57
Non Chagasic-584	0.39	0.34	0.11	0.22	0.15	0.41	0.46	0.43
Non Chagasic-586	0.63	0.59	0.63	0.55	0.62	0.64	0.52	0.67
Non Chagasic-588	0.31	0.29	0.4	0.68	0.25	0.21	0.27	0.3
Non Chagasic-589	0.55	0.51	0.46	0.73	0.86	0.89	0.19	0.16
Non Chagasic-592	0.68	0.69	0.86	0.82	0.63	0.6	0.58	0.59
Non Chagasic-593	0.55	0.53	0.89	0.78	0.51	0.52	0.46	0.42
Non Chagasic-594	0.32	0.36	0.57	0.55	0.45	0.55	0.53	0.53
Non Chagasic-595	0.67	0.63	0.63	0.66	0.61	0.6	0.6	0.54
Non Chagasic-596	0.5	0.51	0.71	0.69	0.54	0.44	0.3	0.31
Non Chagasic-597	0.52	0.51	0.5	0.46	0.5	0.52	0.62	0.6
Non Chagasic-598	0.66	0.65	0.95	0.63	0.4	0.48	0.55	0.53
Non Chagasic-599	0.52	0.49	0.58	0.6	0.45	0.51	0.41	0.58
Non Chagasic-600	0.68	0.7	0.6	0.64	0.52	0.56	0.43	0.5
Non Chagasic-601	0.37	0.38	0.45	0.45	0.38	0.3	0.4	0.36
Non Chagasic-603	0.53	0.52	0.48	0.46	0.45	0.46	0.39	0.41
Non Chagasic-605	0.25	0.23	0.27	0.22	0.23	0.25	0.53	0.54
