# Supplementary material for: Accuracy of chimeric proteins in the serological diagnosis of chronic chagas disease – a Phase II study
Source: PLoS Negl Trop Dis. 2017 Mar 8;11(3):e0005433. doi: 10.1371/journal.pntd.0005433 (PMC5358787; doi:10.1371/journal.pntd.0005433)
Supplement: S8 Table — (XLSX) [file pntd.0005433.s008.xlsx]

## Sheet: Plan1
	IBMP-8.1	IBMP-8.2	IBMP-8.3	IBMP8.4	Gold Elisa Chagas	Pathozyme Chagas
Non Chagasic-01	0.48	0.23	0.32	0.19	0.27	0.21
Non Chagasic-02	0.56	0.61	0.68	0.58	0.33	0.37
Non Chagasic-03	0.31	0.65	0.43	0.66	0.27	0.26
Non Chagasic-04	0.47	0.41	0.15	0.22	0.28	0.44
Non Chagasic-05	0.25	0.31	0.16	0.1	0.21	0.22
Non Chagasic-06	0.52	0.51	0.44	0.19	0.34	0.19
Non Chagasic-07	0.26	0.25	0.12	0.17	0.24	0.09
Non Chagasic-08	0.34	0.71	0.68	0.33	0.3	0.39
Non Chagasic-09	0.66	0.68	0.62	0.4	0.28	0.24
Non Chagasic-10	0.46	0.31	0.2	0.16	0.23	0.14
Non Chagasic-11	0.59	0.4	0.35	0.28	0.27	0.15
Non Chagasic-12	0.19	0.34	0.16	0.1	0.21	0.15
Non Chagasic-13	0.38	0.17	0.2	0.23	0.28	0.16
Non Chagasic-14	0.59	0.25	0.39	0.34	0.24	0.13
Non Chagasic-15	0.56	0.31	0.25	0.29	0.29	0.22
Non Chagasic-16	0.27	0.16	0.18	0.18	0.3	0.14
Non Chagasic-17	0.33	0.2	0.28	0.21	0.26	0.15
Non Chagasic-18	1.84	0.38	0.52	0.4	0.48	0.55
Non Chagasic-19	0.4	0.36	0.35	0.2	0.23	0.36
Non Chagasic-20	0.26	0.28	0.16	0.18	0.25	0.19
Non Chagasic-21	0.5	0.76	0.44	0.31	0.31	0.82
Non Chagasic-22	0.25	0.49	0.27	0.16	0.29	0.21
Non Chagasic-23	0.28	0.63	0.27	0.72	2.87	0.41
Non Chagasic-24	0.67	0.64	0.31	0.23	0.27	0.37
Non Chagasic-25	0.5	0.54	0.26	0.2	0.3	0.32
Non Chagasic-26	0.58	0.53	0.64	0.58	0.35	1.63
Non Chagasic-27	1.27	1	0.39	0.49	0.26	0.34
Non Chagasic-28	0.43	0.77	0.07	0.3	0.35	0.3
Non Chagasic-29	0.53	0.48	0.19	0.16	0.31	0.46
Non Chagasic-30	0.59	0.55	0.18	0.16	0.29	0.45
Non Chagasic-31	0.39	0.42	0.19	0.13	0.28	0.38
Non Chagasic-32	0.69	0.62	0.21	0.25	0.29	0.38
Non Chagasic-33	0.79	0.94	0.36	0.4	0.29	0.34
Non Chagasic-34	0.64	0.61	0.2	0.23	0.28	0.34
Non Chagasic-35	0.44	0.31	0.13	0.1	0.28	0.23
Non Chagasic-36	0.51	0.45	0.31	0.14	0.32	0.54
Non Chagasic-37	0.42	0.47	0.28	0.2	0.22	0.25
Non Chagasic-38	0.7	0.56	0.81	0.77	0.39	1.3
Non Chagasic-39	0.41	0.38	0.15	0.19	0.28	0.47
Non Chagasic-40	0.11	0.12	0.06	0.11	0.29	0.22
Non Chagasic-41	0.28	0.22	0.21	0.44	0.33	0.63
Non Chagasic-42	0.23	0.27	0.13	0.35	0.28	0.3
Non Chagasic-43	0.58	0.41	0.2	0.37	0.31	0.41
Non Chagasic-44	0.31	0.23	0.12	0.13	0.27	0.4
Non Chagasic-45	0.27	0.23	0.14	0.16	0.27	0.2
Non Chagasic-46	0.48	0.19	0.11	0.15	0.27	0.98
Non Chagasic-47	0.54	0.49	0.43	0.31	0.26	1.31
Non Chagasic-48	0.56	0.49	0.39	0.29	0.25	0.14
Non Chagasic-49	0.66	0.56	0.39	0.47	0.27	0.8
Non Chagasic-50	0.4	0.31	0.54	0.29	0.25	0.29
Non Chagasic-51	0.37	0.45	0.23	0.37	0.25	1.05
Non Chagasic-52	0.33	0.32	0.23	0.28	0.26	0.33
Non Chagasic-53	0.46	0.28	0.22	0.56	0.26	0.35
Non Chagasic-54	0.31	0.29	0.26	0.23	0.27	0.26
Non Chagasic-55	0.39	0.31	0.22	0.22	0.36	0.23
Non Chagasic-56	0.32	0.22	0.17	0.19	0.28	0.24
Non Chagasic-57	0.28	0.35	0.87	0.65	0.37	0.68
Non Chagasic-58	0.3	0.29	0.13	0.26	0.26	0.17
Non Chagasic-59	0.42	0.5	0.17	0.32	0.24	0.22
Non Chagasic-60	0.81	0.58	0.16	0.33	0.21	0.24
Non Chagasic-61	0.62	0.64	0.19	0.45	0.29	0.29
Non Chagasic-62	0.57	0.71	0.29	0.51	0.28	0.22
Non Chagasic-63	0.46	0.49	0.21	0.41	0.3	0.62
Non Chagasic-64	0.83	1.14	0.31	0.68	0.25	0.26
Non Chagasic-65	0.58	0.8	0.26	0.56	0.3	0.23
Non Chagasic-66	0.52	0.29	0.18	0.31	0.26	0.16
Non Chagasic-67	0.32	0.53	0.23	0.78	0.24	0.17
Non Chagasic-68	0.66	0.54	0.34	0.53	0.3	0.2
Non Chagasic-69	0.77	0.72	0.76	0.59	0.27	0.21
Non Chagasic-70	0.55	0.57	0.48	0.48	0.33	0.38
Non Chagasic-71	0.57	0.5	0.24	0.48	0.3	0.66
Non Chagasic-72	0.52	0.53	0.15	0.3	0.29	0.21
Non Chagasic-73	0.12	0.13	0.06	0.15	0.24	0.2
Non Chagasic-74	0.42	0.41	0.14	0.29	0.23	0.17
Non Chagasic-75	4.24	0.44	0.2	0.36	0.25	0.24
Non Chagasic-76	0.27	0.23	0.22	0.15	0.25	0.17
Non Chagasic-77	0.41	0.23	0.12	0.12	0.27	0.15
Non Chagasic-78	0.42	0.5	0.4	0.3	0.28	0.37
Non Chagasic-79	0.17	0.18	0.1	0.09	0.22	0.16
Non Chagasic-80	0.46	0.28	0.19	0.24	0.27	0.33
Non Chagasic-81	0.38	0.39	0.18	0.16	0.24	0.14
Non Chagasic-82	0.24	0.12	0.09	0.08	0.22	0.15
Non Chagasic-83	0.29	0.33	0.2	0.15	0.4	0.21
Non Chagasic-84	0.49	0.52	0.3	0.21	0.24	0.22
Non Chagasic-85	0.4	0.5	0.27	0.26	0.27	0.26
Non Chagasic-86	0.35	0.34	0.16	0.22	0.26	0.25
Non Chagasic-87	0.3	0.17	0.11	0.18	0.24	0.29
Non Chagasic-88	0.39	0.66	0.29	0.27	0.23	0.16
Non Chagasic-89	0.29	0.23	0.17	0.19	0.25	0.36
Non Chagasic-90	0.18	0.12	0.05	0.08	0.23	0.16
Non Chagasic-91	0.32	0.29	0.15	0.17	0.26	0.2
Non Chagasic-92	0.2	0.38	0.15	0.15	0.24	0.17
Non Chagasic-93	0.25	0.2	0.07	0.06	0.24	0.2
Non Chagasic-94	0.31	0.25	0.14	0.15	0.23	0.16
Non Chagasic-95	0.3	0.26	0.14	0.2	0.24	0.17
Non Chagasic-96	0.27	0.33	0.14	0.15	3.73	0.23
Non Chagasic-97	0.43	0.33	0.19	0.17	0.25	0.22
Non Chagasic-98	0.31	0.32	0.28	0.26	0.25	0.07
Non Chagasic-99	0.25	0.27	0.24	0.23	0.24	0.17
Non Chagasic-100	0.38	0.45	0.28	0.47	0.24	0.09
Non Chagasic-101	0.29	0.37	0.25	0.29	0.24	0.14
Non Chagasic-102	0.37	0.63	0.44	0.51	0.25	0.13
Non Chagasic-103	0.35	0.26	0.09	0.3	0.33	0.14
Non Chagasic-104	0.35	0.3	0.1	0.21	0.26	0.12
Non Chagasic-105	0.2	0.27	0.13	0.25	0.22	0.21
Non Chagasic-106	0.19	0.24	0.29	0.16	0.25	0.1
Non Chagasic-107	0.38	0.44	0.29	0.39	0.27	0.09
Non Chagasic-108	0.29	0.5	0.28	0.39	0.28	0.16
Non Chagasic-109	0.28	0.35	0.21	0.24	0.25	0.13
Non Chagasic-110	0.47	0.32	0.27	0.36	0.23	0.41
Non Chagasic-111	0.38	0.29	0.16	0.22	0.22	0.33
Non Chagasic-112	0.35	0.45	0.28	0.35	0.24	0.27
Non Chagasic-113	0.46	0.46	0.39	0.39	0.3	0.57
Non Chagasic-114	0.19	0.29	0.19	0.24	0.26	0.14
Non Chagasic-115	0.25	0.29	0.31	0.4	0.27	0.17
Non Chagasic-116	0.29	0.29	0.41	0.26	0.28	0.39
Non Chagasic-117	0.4	0.37	0.23	0.33	0.24	0.22
Non Chagasic-118	0.21	0.28	0.22	0.24	0.25	0.2
Non Chagasic-119	0.21	0.22	0.22	0.26	0.22	0.16
Non Chagasic-120	0.11	0.19	0.08	0.06	0.23	0.15
Non Chagasic-121	0.33	0.4	0.22	0.26	0.25	0.12
Non Chagasic-122	0.15	0.3	0.1	0.18	0.25	0.18
Non Chagasic-123	0.1	0.19	0.08	0.09	0.27	0.14
Non Chagasic-124	0.14	0.24	0.1	0.28	0.32	0.73
Non Chagasic-125	0.2	0.49	0.18	0.18	0.28	0.14
Non Chagasic-127	0.14	0.19	0.11	0.07	0.21	0.68
Non Chagasic-128	0.26	0.3	0.18	0.27	0.23	0.3
Non Chagasic-129	0.29	0.29	0.18	0.21	0.27	0.23
Non Chagasic-130	0.54	0.6	0.22	0.37	0.29	0.38
Non Chagasic-131	0.23	0.23	0.21	0.17	0.24	0.22
Non Chagasic-132	0.55	0.41	0.34	0.33	0.32	0.47
Non Chagasic-133	0.32	0.22	0.15	0.05	0.25	0.26
Non Chagasic-134	0.47	0.35	0.2	0.17	0.24	0.33
Non Chagasic-135	0.49	0.34	0.35	0.16	0.32	0.26
Non Chagasic-136	0.43	0.31	0.3	0.09	0.2	0.5
Non Chagasic-137	0.3	0.22	0.15	0.07	0.23	0.53
Non Chagasic-138	0.47	0.38	0.25	0.16	0.34	0.18
Non Chagasic-139	0.27	0.24	0.27	0.16	0.24	0.22
Non Chagasic-140	0.69	0.38	0.31	0.12	0.29	0.21
Non Chagasic-141	0.52	0.31	0.36	0.17	0.29	0.68
Non Chagasic-142	0.21	0.25	0.22	0.15	0.23	0.18
Non Chagasic-143	0.45	0.4	0.22	0.13	0.25	0.18
Non Chagasic-144	0.41	0.24	0.21	0.13	0.25	0.44
Non Chagasic-145	0.53	0.36	0.25	0.19	0.25	0.16
Non Chagasic-146	0.59	0.39	0.27	0.13	0.29	0.28
Non Chagasic-147	0.42	0.32	0.22	0.36	0.21	0.38
Non Chagasic-148	0.43	0.52	0.29	0.06	0.27	0.26
Non Chagasic-149	0.46	0.24	0.22	0.15	0.26	0.31
Non Chagasic-150	0.39	0.22	0.14	0.09	0.21	0.12
Non Chagasic-151	0.44	0.22	0.22	0.07	0.22	0.13
Non Chagasic-152	0.61	0.39	0.28	0.08	0.25	0.22
Non Chagasic-153	0.23	0.31	0.19	0.1	0.24	0.19
Non Chagasic-154	0.39	0.25	0.22	0.11	0.35	0.13
Non Chagasic-155	0.15	0.45	0.29	0.32	0.19	0.11
Non Chagasic-156	0.45	0.59	0.54	0.22	0.55	0.24
Non Chagasic-157	0.33	0.47	0.25	0.11	0.25	0.18
Non Chagasic-158	0.18	0.34	0.19	0.07	0.23	0.16
Non Chagasic-159	0.49	0.41	0.28	0.15	0.25	0.28
Non Chagasic-160	0.38	0.65	0.23	0.15	0.26	0.89
Non Chagasic-161	0.29	0.5	0.37	0.18	0.29	0.22
Non Chagasic-162	0.13	0.17	0.12	0.12	0.24	0.35
Non Chagasic-163	0.25	0.32	0.19	0.06	0.29	0.33
Non Chagasic-164	0.29	0.26	0.15	0.36	0.24	0.28
Non Chagasic-165	0.48	0.68	0.4	0.62	0.36	0.14
Non Chagasic-166	0.38	0.7	0.24	0.19	0.2	0.67
Non Chagasic-167	0.6	0.3	0.22	0.03	0.2	0.14
Non Chagasic-168	0.45	0.39	0.52	0.09	0.26	0.16
Non Chagasic-169	0.49	0.51	0.33	0.12	0.27	0.55
Non Chagasic-170	0.24	0.25	0.18	0.03	0.24	0.23
Non Chagasic-171	0.28	0.42	0.82	0.13	0.25	0.32
Non Chagasic-172	0.35	0.63	0.27	0.14	0.21	0.14
Non Chagasic-173	0.4	0.68	0.47	0.65	0.25	0.16
Non Chagasic-174	0.35	0.29	0.32	0.59	0.26	1.98
Non Chagasic-175	0.26	0.23	0.27	0.14	0.32	0.17
Non Chagasic-176	0.34	0.44	0.19	0.14	0.24	0.17
Non Chagasic-177	0.17	0.37	0.18	0.13	0.34	0.14
Non Chagasic-178	0.22	0.29	0.22	0.12	0.26	0.27
Non Chagasic-179	0.25	0.31	0.17	0.13	0.24	0.12
Non Chagasic-180	0.26	0.3	0.3	0.12	0.34	0.16
Non Chagasic-181	0.3	0.39	0.32	0.13	0.3	0.41
Non Chagasic-182	0.43	0.61	0.34	0.07	0.3	0.17
Non Chagasic-183	0.34	0.44	0.22	0.1	0.33	0.18
Non Chagasic-184	0.18	0.3	0.22	0.07	0.25	0.4
Non Chagasic-185	0.22	0.64	0.35	0.1	0.24	0.28
Non Chagasic-186	0.27	0.27	0.47	0.31	0.24	0.14
Non Chagasic-187	0.3	0.56	0.26	0.09	0.25	0.17
Non Chagasic-188	0.36	0.44	0.34	0.1	0.25	0.37
Non Chagasic-189	0.28	0.26	0.22	0.06	0.3	0.14
Non Chagasic-190	0.2	0.22	0.18	0.09	0.22	0.17
Non Chagasic-191	0.5	0.57	0.35	0.1	0.25	0.16
Non Chagasic-192	0.42	0.31	0.34	0.06	0.22	0.16
Non Chagasic-193	0.15	0.15	0.16	0.1	0.23	0.11
Non Chagasic-194	0.18	0.26	0.13	0.1	0.23	0.13
Non Chagasic-195	0.25	0.31	0.23	0.09	0.23	0.14
Non Chagasic-196	0.23	0.34	0.17	0.1	0.22	0.46
Non Chagasic-197	0.28	0.32	0.31	0.18	0.27	0.3
Non Chagasic-198	0.34	0.4	0.26	0.14	0.28	0.63
Non Chagasic-199	0.19	0.24	0.43	0.15	0.26	0.29
Non Chagasic-200	0.18	0.35	0.26	0.1	0.22	0.23
Non Chagasic-201	0.09	0.22	0.2	0.06	0.22	0.21
Non Chagasic-202	0.12	0.26	0.24	0.09	0.24	0.23
Non Chagasic-203	0.22	0.39	0.53	0.09	0.27	0.7
Non Chagasic-204	0.47	0.62	0.59	0.3	0.25	1.19
Non Chagasic-205	0.45	0.55	0.45	0.46	0.25	0.48
Non Chagasic-206	0.23	0.46	0.41	0.14	0.29	0.37
Non Chagasic-207	0.16	0.26	0.28	0.18	0.24	0.32
Non Chagasic-208	0.48	0.6	0.44	0.16	0.22	0.68
Non Chagasic-209	0.31	0.73	0.68	0.33	0.23	0.42
Non Chagasic-210	0.19	0.41	0.4	0.16	0.25	0.4
Non Chagasic-211	0.3	0.54	0.51	0.26	0.24	0.39
Non Chagasic-212	0.17	0.33	0.29	0.12	0.24	0.34
Non Chagasic-213	0.13	0.27	0.26	0.05	0.23	0.49
Non Chagasic-214	0.07	0.34	0.32	0.03	0.24	0.28
Non Chagasic-215	0.27	0.45	0.26	0.14	0.27	0.23
Non Chagasic-216	0.19	0.71	0.54	0.25	0.26	0.98
Non Chagasic-217	0.2	0.5	0.38	0.2	0.25	0.4
Non Chagasic-218	0.25	0.39	0.31	0.15	0.22	0.38
Non Chagasic-219	0.66	0.34	0.67	0.17	0.22	0.47
Non Chagasic-220	0.28	0.41	0.33	0.23	0.26	0.27
Non Chagasic-221	0.07	0.41	0.31	0.15	0.28	0.37
Non Chagasic-222	0.14	0.25	0.37	0.05	0.27	0.41
Non Chagasic-223	0.33	0.39	0.3	0.15	0.27	0.29
Non Chagasic-224	0.24	0.43	0.34	0.11	0.23	0.39
Non Chagasic-225	0.19	0.28	0.2	0.04	0.27	0.39
Non Chagasic-226	0.14	0.33	0.18	0.1	0.21	0.26
Non Chagasic-227	0.8	0.86	0.74	0.64	0.26	1.31
Non Chagasic-228	0.29	0.46	0.37	0.14	0.23	0.45
Non Chagasic-229	0.29	0.33	0.26	0.41	0.26	0.46
Non Chagasic-230	0.42	0.25	0.6	0.07	0.29	1.29
Non Chagasic-231	0.11	0.26	0.24	0.14	0.26	0.57
Non Chagasic-232	0.38	0.5	0.51	0.26	0.3	0.34
Non Chagasic-233	0.28	0.32	0.32	0.15	0.28	0.54
Non Chagasic-234	0.3	0.31	0.26	0.24	0.24	0.49
Non Chagasic-235	0.16	0.29	0.33	0.14	0.22	0.25
Non Chagasic-236	0.19	0.37	0.14	0.05	0.23	1.02
Non Chagasic-237	0.26	0.35	0.59	0.17	0.27	0.97
Non Chagasic-238	0.36	0.47	0.45	0.24	0.34	0.8
Non Chagasic-239	0.12	0.47	0.25	0.07	0.25	0.23
Non Chagasic-240	0.15	0.34	0.27	0.11	0.25	0.24
Non Chagasic-241	0.39	0.41	0.62	0.28	0.21	0.37
Non Chagasic-242	0.26	0.49	0.39	0.22	0.28	0.59
Non Chagasic-243	0.1	0.13	0.31	0.24	0.27	0.68
Non Chagasic-244	0.29	0.33	0.66	0.42	0.24	0.61
Non Chagasic-245	0.21	0.25	0.27	0.32	0.27	0.63
Non Chagasic-246	0.37	0.35	0.34	0.29	0.24	0.48
Non Chagasic-247	0.31	0.44	0.31	0.33	0.23	0.47
Non Chagasic-248	0.26	0.34	0.42	0.27	0.34	0.45
Non Chagasic-249	0.27	0.26	0.24	0.24	0.21	0.39
Non Chagasic-250	0.22	0.22	0.37	0.23	0.3	0.53
Non Chagasic-251	0.25	0.33	0.29	0.23	0.25	0.33
Non Chagasic-252	0.29	0.23	0.37	0.06	0.23	0.29
Non Chagasic-253	0.26	0.31	0.42	0.34	0.35	0.47
Non Chagasic-254	0.14	0.16	0.2	0.18	0.31	0.67
Non Chagasic-255	0.29	0.34	0.28	0.25	0.22	0.29
Non Chagasic-256	0.14	0.13	0.14	0.15	0.2	0.25
Non Chagasic-257	0.21	0.23	0.31	0.19	0.29	0.41
Non Chagasic-258	0.22	0.32	0.22	0.21	0.26	0.42
Non Chagasic-259	0.16	0.24	0.15	0.19	0.22	0.49
Non Chagasic-260	0.26	0.34	0.34	0.32	0.27	0.47
Non Chagasic-261	0.13	0.12	0.13	0.1	0.24	0.26
Non Chagasic-262	0.08	0.12	0.08	0.11	0.23	0.19
Non Chagasic-263	0.46	0.51	0.71	0.56	0.47	0.58
Non Chagasic-264	0.24	0.28	0.27	0.26	0.21	0.39
Non Chagasic-265	0.31	0.36	0.3	0.27	0.22	0.43
Non Chagasic-266	0.19	0.21	0.12	0.59	0.23	0.32
Non Chagasic-267	0.14	0.26	0.26	0.16	0.24	0.26
Non Chagasic-268	0.39	0.45	0.37	0.37	0.25	0.48
Non Chagasic-269	0.27	0.17	0.2	0.16	0.27	0.39
Non Chagasic-270	0.28	0.2	0.18	0.18	0.23	0.24
Non Chagasic-271	0.17	0.28	0.33	0.16	0.28	0.47
Non Chagasic-272	0.24	0.25	0.24	0.23	0.24	0.55
Non Chagasic-273	0.26	0.37	0.29	0.26	0.25	0.27
Non Chagasic-274	0.29	0.32	0.42	0.1	0.27	0.41
Non Chagasic-275	0.32	0.41	0.31	0.51	0.25	0.24
Non Chagasic-276	0.22	0.31	0.22	0.24	0.26	0.36
Non Chagasic-277	0.28	0.29	0.25	0.19	0.28	0.2
Non Chagasic-278	0.07	0.1	0.23	0.18	0.45	0.55
Non Chagasic-279	0.29	0.36	0.55	0.3	0.27	0.42
Non Chagasic-280	0.19	0.3	0.43	0.2	0.32	0.43
Non Chagasic-281	0.1	0.24	0.15	0.11	0.23	0.22
Non Chagasic-282	0.37	0.34	0.52	0.26	0.28	0.46
Non Chagasic-283	0.17	0.42	0.43	0.18	0.27	0.33
Non Chagasic-284	0.23	0.3	0.21	0.33	0.25	0.27
Non Chagasic-285	0.3	0.29	0.39	0.11	0.27	0.5
Non Chagasic-286	0.16	0.25	0.17	0.16	0.25	0.12
Non Chagasic-287	0.38	0.34	0.38	0.39	0.26	0.26
Non Chagasic-288	0.45	0.5	0.16	0.47	0.23	0.22
Non Chagasic-289	0.18	0.19	0.09	0.16	0.23	0.33
Non Chagasic-290	0.17	0.21	0.05	0.31	0.38	0.13
Non Chagasic-291	0.35	0.32	0.15	0.29	0.29	0.13
Non Chagasic-292	0.46	0.53	0.46	0.27	0.27	0.26
Non Chagasic-293	0.2	0.28	0.08	0.21	0.3	0.6
Non Chagasic-294	0.36	0.23	0.38	0.25	0.3	0.18
Non Chagasic-295	0.15	0.22	0.21	0.15	0.24	0.37
Non Chagasic-296	0.29	0.3	0.43	0.16	0.27	0.18
Non Chagasic-297	0.29	0.34	0.07	0.3	0.26	0.11
Non Chagasic-298	0.29	0.29	0.1	0.19	0.25	0.17
Non Chagasic-299	0.26	0.28	0.17	0.2	0.25	0.2
Non Chagasic-300	0.3	0.34	0.21	0.25	0.26	0.19
Non Chagasic-301	0.28	0.33	0.16	0.34	0.31	0.24
Non Chagasic-302	0.15	0.14	0.04	0.12	0.21	0.28
Non Chagasic-303	0.26	0.26	0.09	0.26	0.3	0.24
Non Chagasic-304	0.22	0.28	0.1	0.19	0.26	0.16
Non Chagasic-305	0.37	0.33	0.06	0.26	0.23	0.38
Non Chagasic-306	0.2	0.2	0.08	0.12	0.27	0.25
Non Chagasic-307	0.29	0.31	0.34	0.14	0.26	0.56
Non Chagasic-308	0.26	0.26	0.11	0.19	0.26	0.39
Non Chagasic-309	0.27	0.35	0.1	0.24	0.21	0.48
Non Chagasic-310	0.14	0.15	0.07	0.18	0.23	0.29
Non Chagasic-311	0.33	0.38	0.07	0.34	0.31	0.77
Non Chagasic-312	0.19	0.15	0.04	0.17	0.23	0.21
Non Chagasic-313	0.25	0.3	0.11	0.23	0.26	0.19
Non Chagasic-314	0.2	0.25	0.04	0.17	0.26	0.16
Non Chagasic-315	0.23	0.25	0.07	0.2	0.25	0.16
Non Chagasic-316	0.21	0.26	0.09	0.19	0.26	0.18
Non Chagasic-317	0.32	0.29	0.32	0.21	0.27	0.27
Non Chagasic-318	0.31	0.27	0.4	0.07	0.25	0.49
Non Chagasic-319	0.12	0.25	0.3	0.14	0.25	0.19
Non Chagasic-320	0.25	0.28	0.15	0.26	0.36	0.32
Non Chagasic-321	0.23	0.2	0.29	0.18	0.26	0.15
Non Chagasic-322	0.26	0.26	0.44	0.21	0.27	0.56
Non Chagasic-323	0.45	0.55	0.49	0.43	0.25	0.81
Non Chagasic-324	0.15	0.23	0.37	0.18	0.26	0.19
Non Chagasic-325	0.33	0.25	0.12	0.25	0.28	0.24
Non Chagasic-326	0.34	0.37	0.18	0.34	0.33	0.55
Non Chagasic-327	0.43	0.6	0.28	0.44	0.27	0.3
Non Chagasic-328	0.23	0.21	0.29	0.36	0.25	0.72
Non Chagasic-329	0.36	0.32	0.37	0.15	0.24	0.23
Non Chagasic-330	0.23	0.25	0.15	0.21	0.25	0.43
Non Chagasic-331	0.26	0.21	0.21	0.12	0.23	0.15
Non Chagasic-332	0.35	0.44	0.18	0.2	0.27	0.15
Non Chagasic-333	0.19	0.2	0.26	0.1	0.24	0.15
Non Chagasic-334	0.22	0.29	0.13	0.12	0.22	0.2
Non Chagasic-335	0.35	0.37	0.19	0.22	0.28	0.56
Non Chagasic-336	0.26	0.25	0.2	0.13	0.24	0.26
Non Chagasic-337	0.28	0.42	0.21	0.16	0.25	0.29
Non Chagasic-338	0.21	0.31	0.19	0.12	0.27	0.38
Non Chagasic-339	0.27	0.38	0.19	0.18	0.27	0.3
Non Chagasic-340	0.33	0.31	0.37	0.16	0.3	0.25
Non Chagasic-341	0.21	0.2	0.11	0.13	0.27	0.41
Non Chagasic-342	0.23	0.22	0.08	0.13	0.26	0.22
Non Chagasic-343	0.37	0.57	0.66	0.22	0.23	0.07
Non Chagasic-344	0.35	0.4	0.09	0.23	0.26	0.24
Non Chagasic-345	0.42	0.42	0.29	0.21	0.28	0.19
Non Chagasic-346	0.33	0.36	0.26	0.26	0.26	0.29
Non Chagasic-347	0.3	0.41	0.16	0.21	0.24	0.22
Non Chagasic-348	0.21	0.21	0.09	0.12	0.26	0.19
Non Chagasic-349	0.32	0.21	0.05	0.15	0.29	0.24
Non Chagasic-350	0.26	0.3	0.15	0.15	0.28	0.26
Non Chagasic-351	0.22	0.26	0.2	0.05	0.24	0.14
Non Chagasic-352	0.27	0.35	0.2	0.16	0.27	0.14
Non Chagasic-353	0.29	0.36	0.1	0.17	0.23	0.22
Non Chagasic-354	0.34	0.4	0.17	0.29	0.35	0.24
Non Chagasic-355	0.31	0.37	0.16	0.18	0.31	0.33
Non Chagasic-356	0.28	0.3	0.12	0.18	0.26	0.41
Non Chagasic-357	0.35	0.52	0.23	0.37	0.27	0.26
Non Chagasic-358	0.42	0.56	0.2	0.28	0.26	0.21
Non Chagasic-359	0.25	0.29	0.26	0.21	0.29	0.34
Non Chagasic-360	0.48	0.92	0.38	0.44	0.23	0.26
Non Chagasic-361	0.25	0.29	0.17	0.14	0.26	0.42
Non Chagasic-362	0.36	0.42	0.34	0.05	0.26	0.36
Non Chagasic-363	0.33	0.3	0.13	0.2	0.29	0.18
Non Chagasic-364	0.3	0.27	0.15	0.15	0.26	0.2
Non Chagasic-365	0.23	0.27	0.45	0.15	0.24	0.39
Non Chagasic-366	0.37	0.41	0.24	0.35	0.3	0.48
Non Chagasic-367	0.19	0.23	0.07	0.17	0.33	0.24
Non Chagasic-368	0.3	0.29	0.11	0.15	0.25	0.2
Non Chagasic-369	0.26	0.27	0.14	0.12	0.27	0.15
Non Chagasic-370	0.26	0.24	0.21	0.14	0.32	0.16
Non Chagasic-371	0.24	0.27	0.12	0.17	0.25	0.25
Non Chagasic-372	0.29	0.29	0.32	0.25	0.38	0.26
Non Chagasic-373	0.34	0.31	0.46	0.11	0.25	0.22
Non Chagasic-374	0.24	0.3	0.14	0.28	0.25	0.36
Non Chagasic-375	0.26	0.43	0.31	0.19	0.3	0.18
Non Chagasic-376	0.31	0.62	0.17	0.48	0.26	0.2
Non Chagasic-377	0.27	0.25	0.18	0.17	0.28	0.2
Non Chagasic-378	0.27	0.2	0.1	0.16	0.26	0.31
Non Chagasic-379	0.28	0.21	0.08	0.19	0.25	0.23
Non Chagasic-380	0.23	0.14	0.37	0.25	0.27	0.35
Non Chagasic-381	0.37	0.44	0.1	0.26	0.26	0.22
Non Chagasic-382	0.42	0.63	0.41	0.35	0.25	0.28
Non Chagasic-383	0.27	0.27	0.09	0.23	0.25	0.38
Non Chagasic-384	0.39	0.41	0.59	0.15	0.32	0.44
Non Chagasic-385	0.35	0.37	0.06	0.57	0.26	0.16
Non Chagasic-386	0.37	0.52	0.09	0.38	0.63	1.9
Non Chagasic-387	0.47	0.61	0.62	0.4	0.27	0.47
Non Chagasic-388	0.22	0.27	0.1	0.15	0.24	0.22
Non Chagasic-389	0.3	0.2	0.2	0.23	0.25	0.62
Non Chagasic-390	0.29	0.31	0.15	0.23	0.27	0.25
Non Chagasic-391	0.39	0.41	0.22	0.15	0.26	0.29
Non Chagasic-392	0.33	0.44	0.12	0.34	0.27	1.12
Non Chagasic-393	0.28	0.46	0.08	0.18	0.26	0.43
Non Chagasic-394	0.34	0.46	0.15	0.25	0.29	0.22
Non Chagasic-395	0.41	0.47	0.44	0.07	0.26	0.4
Non Chagasic-396	0.37	0.27	0.22	0.27	0.28	0.64
Non Chagasic-397	0.3	0.38	0.09	0.21	0.24	0.3
Non Chagasic-398	0.24	0.26	0.12	0.17	0.2	0.13
Non Chagasic-399	0.22	0.35	0.12	0.16	0.26	0.72
Non Chagasic-400	0.28	0.34	0.17	0.21	0.29	0.66
Non Chagasic-401	0.1	0.07	0.18	0.07	0.18	0.24
Non Chagasic-402	0.29	0.38	0.13	0.28	0.26	0.36
Non Chagasic-403	0.27	0.22	0.1	0.19	0.25	0.17
Non Chagasic-404	0.28	0.3	0.08	0.17	0.23	0.27
Non Chagasic-405	0.48	0.42	0.53	0.09	0.23	0.15
Non Chagasic-406	0.16	0.27	0.09	0.42	0.24	0.19
Non Chagasic-407	0.3	0.66	0.55	0.34	0.26	0.48
Non Chagasic-408	0.28	0.23	0.11	0.21	0.19	0.98
Non Chagasic-409	0.25	0.3	0.17	0.15	0.19	0.24
Non Chagasic-410	0.36	0.27	0.17	0.23	0.24	0.4
Non Chagasic-411	0.37	0.33	0.11	0.21	0.25	0.28
Non Chagasic-412	0.24	0.36	0.09	0.18	0.24	0.15
Non Chagasic-413	0.32	0.49	0.41	0.39	0.26	0.84
Non Chagasic-414	0.3	0.3	0.11	0.48	0.24	0.39
Non Chagasic-415	0.21	0.22	0.13	0.19	0.27	0.21
Non Chagasic-416	0.35	0.37	0.37	0.06	0.22	0.39
Non Chagasic-417	0.26	0.22	0.18	0.16	0.25	0.29
Non Chagasic-418	0.44	1.12	0.33	0.37	0.23	0.27
Non Chagasic-419	0.35	0.48	0.21	0.23	0.2	0.32
Non Chagasic-420	0.72	0.6	0.26	0.31	0.25	0.46
Non Chagasic-421	0.49	0.68	0.31	0.41	0.3	0.19
Non Chagasic-422	0.38	0.46	0.28	0.34	0.24	0.19
Non Chagasic-423	0.72	0.66	0.47	0.57	0.24	0.33
Non Chagasic-424	1.22	0.54	0.28	0.44	0.28	0.26
Non Chagasic-425	0.25	0.25	0.78	0.65	0.23	1.37
Non Chagasic-426	0.22	0.26	0.21	0.27	0.24	0.17
Non Chagasic-427	0.3	0.41	0.35	0.11	0.23	0.39
Non Chagasic-428	0.4	0.43	0.37	0.39	0.25	0.22
Non Chagasic-429	0.3	0.38	0.28	0.38	0.23	0.17
Non Chagasic-430	0.19	0.32	0.22	0.31	0.26	0.23
Non Chagasic-431	0.21	0.3	0.28	0.4	0.27	0.39
Non Chagasic-432	0.6	0.42	0.82	0.66	0.27	0.28
Non Chagasic-433	0.21	0.35	0.25	0.38	0.23	0.32
Non Chagasic-434	0.3	0.35	0.32	0.38	0.26	0.66
Non Chagasic-435	0.2	0.23	0.15	0.22	0.2	0.25
Non Chagasic-436	0.32	0.68	0.48	0.3	0.25	0.42
Non Chagasic-437	0.18	0.2	0.15	0.11	0.22	0.27
Non Chagasic-438	0.44	0.39	0.56	0.04	0.25	0.26
Non Chagasic-439	0.35	0.38	0.18	0.11	0.25	0.33
Non Chagasic-440	0.35	0.94	0.26	0.12	0.25	0.3
Non Chagasic-441	0.31	0.86	0.29	0.32	0.29	0.38
Non Chagasic-442	0.26	0.38	0.16	0.07	0.27	0.57
Non Chagasic-443	0.26	0.4	0.2	0.1	0.25	1.75
Non Chagasic-444	0.19	0.27	0.21	0.15	0.24	0.18
Non Chagasic-445	0.24	0.4	0.26	0.13	0.25	0.2
Non Chagasic-446	0.47	0.44	0.34	0.21	0.23	0.23
Non Chagasic-447	0.25	0.22	0.18	0.11	0.24	0.68
Non Chagasic-448	0.44	0.48	0.24	0.13	0.24	0.4
Non Chagasic-449	0.34	0.28	0.25	0.12	0.25	0.28
Non Chagasic-450	0.3	0.37	0.33	0.2	0.22	0.26
Non Chagasic-451	0.24	0.27	0.19	0.13	0.24	0.24
Non Chagasic-452	0.25	0.53	0.22	0.22	0.31	0.24
Non Chagasic-453	0.24	0.59	0.53	0.36	0.26	0.52
Non Chagasic-454	0.58	0.37	0.26	0.16	0.24	0.18
Non Chagasic-455	0.41	0.27	0.47	0.12	0.22	0.52
Non Chagasic-456	0.24	0.33	0.17	0.1	0.27	0.38
Non Chagasic-457	0.27	0.35	1.45	0.2	0.27	1.25
Non Chagasic-458	0.2	0.38	0.37	0.15	0.27	0.32
Non Chagasic-459	0.44	0.62	0.41	0.41	0.27	0.38
Non Chagasic-460	0.58	0.47	0.62	0.18	0.25	0.17
Non Chagasic-461	0.36	0.44	0.33	0.41	0.26	0.27
Non Chagasic-462	0.34	0.3	0.33	0.21	0.26	0.26
Non Chagasic-463	0.18	0.25	0.26	0.1	0.25	0.3
Non Chagasic-464	0.19	0.41	0.25	0.1	0.26	0.9
Non Chagasic-465	0.28	0.46	0.33	0.05	0.24	0.34
Non Chagasic-466	0.25	0.4	0.29	0.15	0.25	0.31
Non Chagasic-467	0.19	0.25	0.39	0.08	0.25	0.26
Non Chagasic-468	0.11	0.22	0.26	0.48	0.26	0.21
Non Chagasic-469	0.23	0.41	0.35	0.17	0.26	0.25
Non Chagasic-470	0.27	0.5	0.37	0.4	0.28	0.32
Non Chagasic-471	0.28	0.37	0.21	0.27	0.41	0.25
Non Chagasic-472	0.16	0.4	0.36	0.3	0.41	0.16
Non Chagasic-473	0.2	0.39	0.36	0.19	0.27	0.22
Non Chagasic-474	0.12	0.26	0.22	0.09	0.26	0.08
Non Chagasic-475	0.18	0.29	0.24	0.11	0.27	0.2
Non Chagasic-476	0.23	0.4	0.41	0.16	0.29	0.47
Non Chagasic-477	0.42	0.43	0.48	0.29	0.34	0.31
Non Chagasic-478	0.27	0.39	0.46	0.28	0.3	0.29
Non Chagasic-479	0.22	0.35	0.21	0.14	0.27	0.18
Non Chagasic-480	0.2	0.4	0.33	0.2	0.28	0.4
Non Chagasic-481	0.14	0.24	0.25	0.37	0.24	0.19
Non Chagasic-482	0.32	0.34	0.16	0.1	0.3	0.31
Non Chagasic-483	0.3	0.44	0.29	0.62	0.25	0.83
Non Chagasic-484	0.2	0.29	0.11	0.14	0.3	0.16
Non Chagasic-485	0.24	0.67	0.16	0.22	0.3	0.28
Non Chagasic-486	0.17	0.28	0.07	0.11	0.25	0.13
Non Chagasic-487	0.26	0.25	0.66	0.37	0.26	0.13
Non Chagasic-488	0.3	0.43	0.17	0.2	0.28	0.31
Non Chagasic-489	0.32	0.31	0.29	0.11	0.27	0.63
Non Chagasic-490	0.11	0.27	0.16	0.09	0.31	0.39
Non Chagasic-491	0.15	0.41	0.1	0.12	0.31	0.43
Non Chagasic-492	0.16	0.43	0.15	0.26	0.37	0.22
Non Chagasic-493	0.24	0.41	0.25	0.56	0.47	0.39
Non Chagasic-494	0.14	0.37	0.15	0.12	0.27	0.31
Non Chagasic-495	0.2	0.28	0.13	0.22	0.29	0.26
Non Chagasic-496	0.27	0.62	0.27	0.23	0.4	0.86
Non Chagasic-497	0.1	0.22	0.12	0.09	0.3	0.15
Non Chagasic-498	0.1	0.22	0.14	0.09	0.27	0.51
Non Chagasic-499	0.11	0.39	0.21	0.12	0.31	0.43
Non Chagasic-500	0.15	0.24	0.28	0.14	0.32	0.3
Non Chagasic-501	0.21	0.27	0.29	0.09	0.37	0.25
Non Chagasic-502	0.08	0.22	0.19	0.15	0.26	0.38
Non Chagasic-503	0.15	0.38	0.32	0.15	0.25	0.17
Non Chagasic-504	0.23	0.34	0.27	0.15	0.28	0.41
Non Chagasic-505	0.15	0.53	0.25	0.15	0.3	0.6
Non Chagasic-506	0.08	0.26	0.2	0.11	0.3	0.56
Non Chagasic-507	0.11	0.38	0.2	0.12	0.36	0.26
Non Chagasic-508	0.17	0.39	0.23	0.41	0.23	0.31
Non Chagasic-509	0.14	0.44	0.15	0.19	0.24	0.21
Non Chagasic-510	0.14	0.23	0.17	0.09	0.26	0.16
Non Chagasic-511	0.15	0.51	0.24	0.19	0.29	0.48
Non Chagasic-512	0.21	0.31	0.39	0.28	0.33	0.25
Non Chagasic-513	0.09	0.14	0.09	0.12	0.24	0.1
Non Chagasic-514	0.15	0.3	0.18	0.34	0.26	0.4
Non Chagasic-515	0.15	0.26	0.18	0.07	0.32	0.16
Non Chagasic-516	0.11	0.33	0.21	0.19	0.3	0.18
Non Chagasic-517	0.12	0.28	0.18	0.18	0.27	0.19
Non Chagasic-518	0.13	0.31	0.16	0.14	0.34	1.09
Non Chagasic-519	0.16	0.43	0.35	0.22	0.28	0.51
Non Chagasic-520	0.35	0.39	0.31	0.29	0.28	0.18
Non Chagasic-521	0.15	0.31	0.13	0.2	0.31	0.43
Non Chagasic-522	0.14	0.23	0.14	0.16	0.3	0.27
Non Chagasic-523	0.52	0.53	0.39	0.23	0.27	0.31
Non Chagasic-524	0.54	0.54	0.44	0.54	0.32	0.26
Non Chagasic-525	0.29	0.3	0.19	0.21	0.27	0.28
Non Chagasic-526	0.24	0.27	0.2	0.24	0.27	0.19
Non Chagasic-527	0.29	0.31	0.25	0.67	0.27	0.25
Non Chagasic-528	0.16	0.15	0.1	0.11	0.25	0.19
Non Chagasic-529	0.23	0.42	0.21	0.28	0.32	0.23
Non Chagasic-530	0.4	0.42	0.23	0.33	0.24	0.32
Non Chagasic-531	0.18	0.26	0.22	0.23	0.29	0.33
Non Chagasic-532	0.36	0.37	0.2	0.25	0.25	0.3
Non Chagasic-533	0.18	0.19	0.15	0.11	0.25	0.2
Non Chagasic-534	0.39	0.39	0.25	0.35	0.29	0.31
Non Chagasic-535	0.24	0.2	0.18	0.19	0.26	0.45
Non Chagasic-536	0.78	0.23	0.15	0.21	0.29	0.24
Non Chagasic-537	0.21	0.3	0.22	0.1	0.25	0.17
Non Chagasic-538	0.36	0.33	0.11	0.51	0.3	0.65
Non Chagasic-539	0.79	0.29	0.12	0.31	0.33	0.27
Non Chagasic-540	0.23	0.28	0.23	0.21	0.3	0.68
Non Chagasic-541	0.33	0.22	0.16	0.27	0.29	0.29
Non Chagasic-542	0.19	0.16	0.15	0.29	0.26	0.21
Non Chagasic-543	0.19	0.18	0.1	0.2	0.24	0.17
Non Chagasic-544	0.14	0.2	0.12	0.15	0.27	0.78
Non Chagasic-545	0.24	0.31	0.23	0.25	0.27	0.6
Non Chagasic-546	0.21	0.24	0.1	0.29	0.26	0.21
Non Chagasic-547	0.49	0.29	0.17	0.1	0.29	0.98
Non Chagasic-548	0.25	0.26	0.15	0.44	0.29	0.34
Non Chagasic-549	0.27	0.13	0.08	0.14	0.27	0.26
Non Chagasic-550	0.26	0.15	0.18	0.25	0.34	0.44
Non Chagasic-551	0.29	0.16	0.11	0.23	0.26	0.19
Non Chagasic-552	0.24	0.16	0.79	0.22	0.28	0.24
Non Chagasic-553	0.2	0.22	0.09	0.17	0.31	0.34
Non Chagasic-554	0.36	0.41	0.39	0.59	0.29	0.32
Non Chagasic-555	0.21	0.24	0.11	0.15	0.26	0.19
Non Chagasic-556	0.29	0.43	0.29	0.19	0.27	0.31
Non Chagasic-557	0.31	0.27	0.24	0.13	0.27	0.2
Non Chagasic-558	0.33	0.44	0.32	0.19	0.33	0.46
Non Chagasic-559	0.25	0.37	0.46	0.19	0.29	0.99
Non Chagasic-560	0.27	0.48	0.25	0.14	0.28	0.23
Non Chagasic-561	0.28	0.29	0.37	0.15	0.23	0.24
Non Chagasic-562	0.4	0.37	0.75	0.53	0.26	1.21
Non Chagasic-563	0.24	0.33	0.28	0.16	0.33	0.52
Non Chagasic-564	0.33	0.29	0.31	0.21	0.25	0.19
Non Chagasic-565	0.46	0.52	0.31	0.27	0.28	0.27
Non Chagasic-566	0.25	0.31	0.24	0.35	0.43	1.01
Non Chagasic-567	0.16	0.4	0.3	0.14	0.38	0.48
Non Chagasic-568	0.19	0.26	0.17	0.14	0.27	0.22
Non Chagasic-569	0.23	0.32	0.18	0.13	0.27	0.25
Non Chagasic-570	0.19	0.5	0.57	0.3	0.39	0.79
Non Chagasic-571	0.28	0.49	0.28	0.27	0.27	0.23
Non Chagasic-572	0.22	0.24	0.23	0.11	0.33	0.67
Non Chagasic-573	0.23	0.31	0.35	0.19	0.43	0.29
Non Chagasic-574	0.15	0.14	0.14	0.11	0.28	0.26
Non Chagasic-575	0.31	0.63	0.34	0.25	0.27	0.21
Non Chagasic-576	0.21	0.22	0.15	0.11	0.26	0.23
Non Chagasic-577	0.16	0.21	0.09	0.12	0.27	0.2
Non Chagasic-578	0.48	0.56	0.58	0.33	0.27	0.31
Non Chagasic-579	0.17	0.14	0.2	0.11	0.31	0.61
Non Chagasic-580	0.21	0.3	0.24	0.22	0.31	0.4
Non Chagasic-581	0.21	0.18	0.15	0.18	0.27	0.31
Non Chagasic-582	0.36	0.39	0.24	0.21	0.27	0.34
Non Chagasic-583	0.29	0.39	0.29	0.32	0.33	0.33
Non Chagasic-584	0.11	0.09	0.13	0.05	0.23	0.2
Non Chagasic-585	0.32	0.34	0.42	0.2	0.26	0.17
Non Chagasic-586	0.39	0.42	0.47	0.28	0.29	0.53
Non Chagasic-587	0.23	0.29	0.23	0.13	0.3	0.28
Non Chagasic-588	0.17	0.24	0.16	0.07	0.27	0.22
Non Chagasic-589	0.18	0.3	0.38	0.51	0.35	1.74
Non Chagasic-590	0.48	0.43	0.54	0.27	0.27	0.17
Non Chagasic-591	0.24	0.37	0.37	0.11	0.24	0.25
Non Chagasic-592	0.43	0.54	0.43	0.19	0.33	0.22
Non Chagasic-593	0.34	0.28	0.24	0.15	0.25	0.33
Non Chagasic-594	0.22	0.3	0.2	0.08	0.27	0.31
Non Chagasic-595	0.29	0.65	0.27	0.24	0.34	0.47
Non Chagasic-596	0.32	0.41	0.22	0.18	0.26	0.16
Non Chagasic-597	0.22	0.27	0.32	0.16	0.27	0.37
Non Chagasic-598	0.39	0.55	0.46	0.24	0.26	0.28
Non Chagasic-599	0.38	0.66	0.32	0.28	0.29	0.21
Non Chagasic-600	0.28	0.63	0.42	0.18	0.29	0.57
Non Chagasic-601	0.46	0.3	0.23	0.23	0.33	0.37
Non Chagasic-602	0.34	0.19	0.11	0.22	0.25	0.2
Non Chagasic-603	0.48	0.37	0.18	0.15	0.26	0.2
Non Chagasic-604	0.47	0.43	0.23	0.09	0.28	0.25
Non Chagasic-605	0.25	0.22	0.12	0.15	0.24	0.56
Non Chagasic-606	0.33	0.18	0.16	0.18	0.27	0.21
Non Chagasic-607	0.45	0.4	0.25	0.19	0.25	0.22
Non Chagasic-608	0.35	0.43	0.26	0.14	0.25	1.95
Non Chagasic-609	0.37	0.28	0.23	0.13	0.26	0.97
Non Chagasic-610	0.67	0.55	0.26	0.19	0.3	0.21
Non Chagasic-611	0.48	0.28	0.23	0.2	0.25	0.38
Non Chagasic-612	0.43	0.49	0.22	0.16	0.29	0.4
Non Chagasic-613	0.57	0.3	0.2	0.21	0.26	0.39
Non Chagasic-614	0.27	0.4	0.6	0.25	0.4	0.4
Non Chagasic-615	0.67	0.49	0.46	0.36	0.46	0.64
Non Chagasic-616	0.67	0.44	0.35	0.29	0.29	0.33
Non Chagasic-617	0.48	0.34	0.27	0.18	0.34	0.35
Non Chagasic-618	0.51	0.41	0.28	0.1	0.27	0.39
Non Chagasic-619	0.39	0.23	0.22	0.09	0.25	0.27
Non Chagasic-620	0.4	0.27	0.29	0.12	0.31	0.16
Non Chagasic-621	0.22	0.26	0.15	0.19	0.27	0.3
Non Chagasic-622	0.27	0.33	0.22	0.4	0.26	0.32
Non Chagasic-623	0.15	0.15	0.15	0.17	0.26	0.49
Non Chagasic-624	0.23	0.19	0.17	0.27	0.24	0.46
Non Chagasic-625	0.16	0.31	0.19	0.24	0.29	0.18
Non Chagasic-626	0.19	0.26	0.2	0.21	0.27	0.21
Non Chagasic-627	0.18	0.18	0.16	0.17	0.27	0.34
Non Chagasic-628	0.43	0.33	0.41	0.34	0.29	0.3
Non Chagasic-629	0.58	0.55	0.51	0.5	0.29	0.26
Non Chagasic-630	0.28	0.23	0.19	0.19	0.27	0.35
Non Chagasic-631	0.31	0.28	0.23	0.28	0.26	0.54
Non Chagasic-632	0.26	0.34	0.31	0.26	0.25	0.54
Non Chagasic-633	0.32	0.36	0.29	0.29	0.43	0.39
Non Chagasic-634	0.11	0.11	0.09	0.13	0.28	0.36
Non Chagasic-635	0.21	0.16	0.14	0.19	0.26	0.15
Non Chagasic-636	0.19	0.24	0.2	0.23	0.27	0.56
Non Chagasic-637	0.18	0.53	0.22	0.25	0.28	0.21
Non Chagasic-638	0.4	0.36	0.24	0.27	0.26	0.25
Non Chagasic-639	0.26	0.22	0.26	0.33	0.26	0.28
Non Chagasic-640	0.26	0.27	0.3	0.25	0.25	0.19
Non Chagasic-641	0.2	0.7	0.24	0.26	0.33	1.11
Non Chagasic-642	0.34	0.24	0.27	0.26	0.35	0.39
Non Chagasic-643	0.35	0.65	0.47	0.48	0.35	0.63
Non Chagasic-644	0.29	0.35	0.32	0.33	0.27	0.25
Non Chagasic-645	0.17	0.19	0.43	0.21	0.29	0.49
Non Chagasic-646	0.37	0.3	0.24	0.27	0.32	0.5
Non Chagasic-647	0.25	0.25	0.27	0.29	0.31	0.58
Non Chagasic-648	0.24	0.3	0.53	0.28	0.34	0.19
Non Chagasic-649	0.28	0.49	0.61	0.49	0.37	0.78
Non Chagasic-650	0.27	0.29	0.43	0.3	0.36	0.17
Non Chagasic-651	0.14	0.13	0.15	0.16	0.36	0.17
Non Chagasic-652	0.22	0.16	0.27	0.28	0.44	0.39
Non Chagasic-653	0.2	0.2	0.25	0.24	0.39	0.43
Non Chagasic-654	0.25	0.38	0.2	0.26	0.35	0.22
Non Chagasic-655	0.22	0.23	0.27	0.37	0.34	1.28
Non Chagasic-656	0.27	0.21	0.21	0.18	0.36	0.41
Non Chagasic-657	0.2	0.29	0.14	0.27	0.39	1.06
Non Chagasic-658	0.2	0.2	0.19	0.17	0.43	0.48
Non Chagasic-659	0.2	0.16	0.17	0.22	0.28	0.47
Non Chagasic-660	0.12	0.3	0.21	0.02	0.33	0.17
Non Chagasic-661	0.24	0.16	0.16	0.25	0.58	0.43
Non Chagasic-662	0.51	0.55	0.57	0.55	0.42	0.51
Non Chagasic-663	0.43	0.29	0.26	0.32	0.29	0.29
Non Chagasic-664	0.21	0.26	0.35	0.44	0.36	0.21
Non Chagasic-665	0.24	0.27	0.16	0.26	0.38	0.81
Non Chagasic-666	0.25	0.27	0.2	0.33	0.37	0.47
Non Chagasic-667	0.28	0.4	0.24	0.35	0.35	0.48
Non Chagasic-668	0.18	0.44	0.16	0.24	0.33	0.38
Non Chagasic-669	0.15	0.58	0.19	0.21	0.33	0.44
Non Chagasic-670	0.44	0.44	0.43	0.49	0.42	0.37
Non Chagasic-671	0.16	0.18	0.3	0.3	0.35	0.77
Non Chagasic-672	0.2	0.25	0.21	0.24	0.33	0.33
Non Chagasic-673	0.2	0.53	0.32	0.35	0.26	0.43
Non Chagasic-674	0.36	0.58	0.57	0.12	0.4	0.47
Non Chagasic-675	0.18	0.26	0.2	0.23	0.32	0.56
Non Chagasic-676	0.21	0.47	0.29	0.34	0.23	0.25
Non Chagasic-677	0.23	0.54	0.37	0.45	0.27	1.01
Non Chagasic-678	0.4	0.38	0.38	0.31	0.31	0.38
Non Chagasic-679	0.28	0.2	0.25	0.23	0.4	0.29
Non Chagasic-680	0.19	0.32	0.19	0.16	0.26	0.18
Non Chagasic-681	0.25	0.39	0.15	0.17	0.43	0.18
Non Chagasic-682	0.34	0.27	0.41	0.25	0.28	0.23
Non Chagasic-683	0.33	0.63	0.35	0.25	0.31	0.26
Non Chagasic-684	0.38	0.3	0.36	0.51	0.68	0.21
Non Chagasic-685	0.26	0.33	0.41	0.23	0.27	0.22
Non Chagasic-686	0.1	0.1	0.09	0.08	0.36	0.2
Non Chagasic-687	0.33	0.4	0.26	0.25	0.3	0.37
Non Chagasic-688	0.66	0.83	0.27	0.56	0.43	0.72
Non Chagasic-689	0.33	0.17	0.14	0.1	0.42	0.22

## Sheet: Plan4
Samples	Chimeras				Commercial Tests
	IBMP-8.1	IBMP-8.2	IBMP-8.3	IBMP8.4	Gold Elisa Chagas	Pathozyme Chagas
Non Chagasic-01	0.48	0.23	0.32	0.19	0.27	0.21
Non Chagasic-02	0.56	0.61	0.68	0.58	0.33	0.37
Non Chagasic-03	0.31	0.65	0.43	0.66	0.27	0.26
Non Chagasic-04	0.47	0.41	0.15	0.22	0.28	0.44
Non Chagasic-05	0.25	0.31	0.16	0.1	0.21	0.22
Non Chagasic-06	0.52	0.51	0.44	0.19	0.34	0.19
Non Chagasic-07	0.26	0.25	0.12	0.17	0.24	0.09
Non Chagasic-08	0.34	0.71	0.68	0.33	0.3	0.39
Non Chagasic-09	0.66	0.68	0.62	0.4	0.28	0.24
Non Chagasic-10	0.46	0.31	0.2	0.16	0.23	0.14
Non Chagasic-11	0.59	0.4	0.35	0.28	0.27	0.15
Non Chagasic-12	0.19	0.34	0.16	0.1	0.21	0.15
Non Chagasic-13	0.38	0.17	0.2	0.23	0.28	0.16
Non Chagasic-14	0.59	0.25	0.39	0.34	0.24	0.13
Non Chagasic-15	0.56	0.31	0.25	0.29	0.29	0.22
Non Chagasic-16	0.27	0.16	0.18	0.18	0.3	0.14
Non Chagasic-17	0.33	0.2	0.28	0.21	0.26	0.15
Non Chagasic-18	1.84	0.38	0.52	0.4	0.48	0.55
Non Chagasic-19	0.4	0.36	0.35	0.2	0.23	0.36
Non Chagasic-20	0.26	0.28	0.16	0.18	0.25	0.19
Non Chagasic-21	0.5	0.76	0.44	0.31	0.31	0.82
Non Chagasic-22	0.25	0.49	0.27	0.16	0.29	0.21
Non Chagasic-23	0.28	0.63	0.27	0.72	2.87	0.41
Non Chagasic-24	0.67	0.64	0.31	0.23	0.27	0.37
Non Chagasic-25	0.5	0.54	0.26	0.2	0.3	0.32
Non Chagasic-26	0.58	0.53	0.64	0.58	0.35	1.63
Non Chagasic-27	1.27	1	0.39	0.49	0.26	0.34
Non Chagasic-28	0.43	0.77	0.07	0.3	0.35	0.3
Non Chagasic-29	0.53	0.48	0.19	0.16	0.31	0.46
Non Chagasic-30	0.59	0.55	0.18	0.16	0.29	0.45
Non Chagasic-31	0.39	0.42	0.19	0.13	0.28	0.38
Non Chagasic-32	0.69	0.62	0.21	0.25	0.29	0.38
Non Chagasic-33	0.79	0.94	0.36	0.4	0.29	0.34
Non Chagasic-34	0.64	0.61	0.2	0.23	0.28	0.34
Non Chagasic-35	0.44	0.31	0.13	0.1	0.28	0.23
Non Chagasic-36	0.51	0.45	0.31	0.14	0.32	0.54
Non Chagasic-37	0.42	0.47	0.28	0.2	0.22	0.25
Non Chagasic-38	0.7	0.56	0.81	0.77	0.39	1.3
Non Chagasic-39	0.41	0.38	0.15	0.19	0.28	0.47
Non Chagasic-40	0.11	0.12	0.06	0.11	0.29	0.22
Non Chagasic-41	0.28	0.22	0.21	0.44	0.33	0.63
Non Chagasic-42	0.23	0.27	0.13	0.35	0.28	0.3
Non Chagasic-43	0.58	0.41	0.2	0.37	0.31	0.41
Non Chagasic-44	0.31	0.23	0.12	0.13	0.27	0.4
Non Chagasic-45	0.27	0.23	0.14	0.16	0.27	0.2
Non Chagasic-46	0.48	0.19	0.11	0.15	0.27	0.98
Non Chagasic-47	0.54	0.49	0.43	0.31	0.26	1.31
Non Chagasic-48	0.56	0.49	0.39	0.29	0.25	0.14
Non Chagasic-49	0.66	0.56	0.39	0.47	0.27	0.8
Non Chagasic-50	0.4	0.31	0.54	0.29	0.25	0.29
Non Chagasic-51	0.37	0.45	0.23	0.37	0.25	1.05
Non Chagasic-52	0.33	0.32	0.23	0.28	0.26	0.33
Non Chagasic-53	0.46	0.28	0.22	0.56	0.26	0.35
Non Chagasic-54	0.31	0.29	0.26	0.23	0.27	0.26
Non Chagasic-55	0.39	0.31	0.22	0.22	0.36	0.23
Non Chagasic-56	0.32	0.22	0.17	0.19	0.28	0.24
Non Chagasic-57	0.28	0.35	0.87	0.65	0.37	0.68
Non Chagasic-58	0.3	0.29	0.13	0.26	0.26	0.17
Non Chagasic-59	0.42	0.5	0.17	0.32	0.24	0.22
Non Chagasic-60	0.81	0.58	0.16	0.33	0.21	0.24
Non Chagasic-61	0.62	0.64	0.19	0.45	0.29	0.29
Non Chagasic-62	0.57	0.71	0.29	0.51	0.28	0.22
Non Chagasic-63	0.46	0.49	0.21	0.41	0.3	0.62
Non Chagasic-64	0.83	1.14	0.31	0.68	0.25	0.26
Non Chagasic-65	0.58	0.8	0.26	0.56	0.3	0.23
Non Chagasic-66	0.52	0.29	0.18	0.31	0.26	0.16
Non Chagasic-67	0.32	0.53	0.23	0.78	0.24	0.17
Non Chagasic-68	0.66	0.54	0.34	0.53	0.3	0.2
Non Chagasic-69	0.77	0.72	0.76	0.59	0.27	0.21
Non Chagasic-70	0.55	0.57	0.48	0.48	0.33	0.38
Non Chagasic-71	0.57	0.5	0.24	0.48	0.3	0.66
Non Chagasic-72	0.52	0.53	0.15	0.3	0.29	0.21
Non Chagasic-73	0.12	0.13	0.06	0.15	0.24	0.2
Non Chagasic-74	0.42	0.41	0.14	0.29	0.23	0.17
Non Chagasic-75	4.24	0.44	0.2	0.36	0.25	0.24
Non Chagasic-76	0.27	0.23	0.22	0.15	0.25	0.17
Non Chagasic-77	0.41	0.23	0.12	0.12	0.27	0.15
Non Chagasic-78	0.42	0.5	0.4	0.3	0.28	0.37
Non Chagasic-79	0.17	0.18	0.1	0.09	0.22	0.16
Non Chagasic-80	0.46	0.28	0.19	0.24	0.27	0.33
Non Chagasic-81	0.38	0.39	0.18	0.16	0.24	0.14
Non Chagasic-82	0.24	0.12	0.09	0.08	0.22	0.15
Non Chagasic-83	0.29	0.33	0.2	0.15	0.4	0.21
Non Chagasic-84	0.49	0.52	0.3	0.21	0.24	0.22
Non Chagasic-85	0.4	0.5	0.27	0.26	0.27	0.26
Non Chagasic-86	0.35	0.34	0.16	0.22	0.26	0.25
Non Chagasic-87	0.3	0.17	0.11	0.18	0.24	0.29
Non Chagasic-88	0.39	0.66	0.29	0.27	0.23	0.16
Non Chagasic-89	0.29	0.23	0.17	0.19	0.25	0.36
Non Chagasic-90	0.18	0.12	0.05	0.08	0.23	0.16
Non Chagasic-91	0.32	0.29	0.15	0.17	0.26	0.2
Non Chagasic-92	0.2	0.38	0.15	0.15	0.24	0.17
Non Chagasic-93	0.25	0.2	0.07	0.06	0.24	0.2
Non Chagasic-94	0.31	0.25	0.14	0.15	0.23	0.16
Non Chagasic-95	0.3	0.26	0.14	0.2	0.24	0.17
Non Chagasic-96	0.27	0.33	0.14	0.15	3.73	0.23
Non Chagasic-97	0.43	0.33	0.19	0.17	0.25	0.22
Non Chagasic-98	0.31	0.32	0.28	0.26	0.25	0.07
Non Chagasic-99	0.25	0.27	0.24	0.23	0.24	0.17
Non Chagasic-100	0.38	0.45	0.28	0.47	0.24	0.09
Non Chagasic-101	0.29	0.37	0.25	0.29	0.24	0.14
Non Chagasic-102	0.37	0.63	0.44	0.51	0.25	0.13
Non Chagasic-103	0.35	0.26	0.09	0.3	0.33	0.14
Non Chagasic-104	0.35	0.3	0.1	0.21	0.26	0.12
Non Chagasic-105	0.2	0.27	0.13	0.25	0.22	0.21
Non Chagasic-106	0.19	0.24	0.29	0.16	0.25	0.1
Non Chagasic-107	0.38	0.44	0.29	0.39	0.27	0.09
Non Chagasic-108	0.29	0.5	0.28	0.39	0.28	0.16
Non Chagasic-109	0.28	0.35	0.21	0.24	0.25	0.13
Non Chagasic-110	0.47	0.32	0.27	0.36	0.23	0.41
Non Chagasic-111	0.38	0.29	0.16	0.22	0.22	0.33
Non Chagasic-112	0.35	0.45	0.28	0.35	0.24	0.27
Non Chagasic-113	0.46	0.46	0.39	0.39	0.3	0.57
Non Chagasic-114	0.19	0.29	0.19	0.24	0.26	0.14
Non Chagasic-115	0.25	0.29	0.31	0.4	0.27	0.17
Non Chagasic-116	0.29	0.29	0.41	0.26	0.28	0.39
Non Chagasic-117	0.4	0.37	0.23	0.33	0.24	0.22
Non Chagasic-118	0.21	0.28	0.22	0.24	0.25	0.2
Non Chagasic-119	0.21	0.22	0.22	0.26	0.22	0.16
Non Chagasic-120	0.11	0.19	0.08	0.06	0.23	0.15
Non Chagasic-121	0.33	0.4	0.22	0.26	0.25	0.12
Non Chagasic-122	0.15	0.3	0.1	0.18	0.25	0.18
Non Chagasic-123	0.1	0.19	0.08	0.09	0.27	0.14
Non Chagasic-124	0.14	0.24	0.1	0.28	0.32	0.73
Non Chagasic-125	0.2	0.49	0.18	0.18	0.28	0.14
Non Chagasic-127	0.14	0.19	0.11	0.07	0.21	0.68
Non Chagasic-128	0.26	0.3	0.18	0.27	0.23	0.3
Non Chagasic-129	0.29	0.29	0.18	0.21	0.27	0.23
Non Chagasic-130	0.54	0.6	0.22	0.37	0.29	0.38
Non Chagasic-131	0.23	0.23	0.21	0.17	0.24	0.22
Non Chagasic-132	0.55	0.41	0.34	0.33	0.32	0.47
Non Chagasic-133	0.32	0.22	0.15	0.05	0.25	0.26
Non Chagasic-134	0.47	0.35	0.2	0.17	0.24	0.33
Non Chagasic-135	0.49	0.34	0.35	0.16	0.32	0.26
Non Chagasic-136	0.43	0.31	0.3	0.09	0.2	0.5
Non Chagasic-137	0.3	0.22	0.15	0.07	0.23	0.53
Non Chagasic-138	0.47	0.38	0.25	0.16	0.34	0.18
Non Chagasic-139	0.27	0.24	0.27	0.16	0.24	0.22
Non Chagasic-140	0.69	0.38	0.31	0.12	0.29	0.21
Non Chagasic-141	0.52	0.31	0.36	0.17	0.29	0.68
Non Chagasic-142	0.21	0.25	0.22	0.15	0.23	0.18
Non Chagasic-143	0.45	0.4	0.22	0.13	0.25	0.18
Non Chagasic-144	0.41	0.24	0.21	0.13	0.25	0.44
Non Chagasic-145	0.53	0.36	0.25	0.19	0.25	0.16
Non Chagasic-146	0.59	0.39	0.27	0.13	0.29	0.28
Non Chagasic-147	0.42	0.32	0.22	0.36	0.21	0.38
Non Chagasic-148	0.43	0.52	0.29	0.06	0.27	0.26
Non Chagasic-149	0.46	0.24	0.22	0.15	0.26	0.31
Non Chagasic-150	0.39	0.22	0.14	0.09	0.21	0.12
Non Chagasic-151	0.44	0.22	0.22	0.07	0.22	0.13
Non Chagasic-152	0.61	0.39	0.28	0.08	0.25	0.22
Non Chagasic-153	0.23	0.31	0.19	0.1	0.24	0.19
Non Chagasic-154	0.39	0.25	0.22	0.11	0.35	0.13
Non Chagasic-155	0.15	0.45	0.29	0.32	0.19	0.11
Non Chagasic-156	0.45	0.59	0.54	0.22	0.55	0.24
Non Chagasic-157	0.33	0.47	0.25	0.11	0.25	0.18
Non Chagasic-158	0.18	0.34	0.19	0.07	0.23	0.16
Non Chagasic-159	0.49	0.41	0.28	0.15	0.25	0.28
Non Chagasic-160	0.38	0.65	0.23	0.15	0.26	0.89
Non Chagasic-161	0.29	0.5	0.37	0.18	0.29	0.22
Non Chagasic-162	0.13	0.17	0.12	0.12	0.24	0.35
Non Chagasic-163	0.25	0.32	0.19	0.06	0.29	0.33
Non Chagasic-164	0.29	0.26	0.15	0.36	0.24	0.28
Non Chagasic-165	0.48	0.68	0.4	0.62	0.36	0.14
Non Chagasic-166	0.38	0.7	0.24	0.19	0.2	0.67
Non Chagasic-167	0.6	0.3	0.22	0.03	0.2	0.14
Non Chagasic-168	0.45	0.39	0.52	0.09	0.26	0.16
Non Chagasic-169	0.49	0.51	0.33	0.12	0.27	0.55
Non Chagasic-170	0.24	0.25	0.18	0.03	0.24	0.23
Non Chagasic-171	0.28	0.42	0.82	0.13	0.25	0.32
Non Chagasic-172	0.35	0.63	0.27	0.14	0.21	0.14
Non Chagasic-173	0.4	0.68	0.47	0.65	0.25	0.16
Non Chagasic-174	0.35	0.29	0.32	0.59	0.26	1.98
Non Chagasic-175	0.26	0.23	0.27	0.14	0.32	0.17
Non Chagasic-176	0.34	0.44	0.19	0.14	0.24	0.17
Non Chagasic-177	0.17	0.37	0.18	0.13	0.34	0.14
Non Chagasic-178	0.22	0.29	0.22	0.12	0.26	0.27
Non Chagasic-179	0.25	0.31	0.17	0.13	0.24	0.12
Non Chagasic-180	0.26	0.3	0.3	0.12	0.34	0.16
Non Chagasic-181	0.3	0.39	0.32	0.13	0.3	0.41
Non Chagasic-182	0.43	0.61	0.34	0.07	0.3	0.17
Non Chagasic-183	0.34	0.44	0.22	0.1	0.33	0.18
Non Chagasic-184	0.18	0.3	0.22	0.07	0.25	0.4
Non Chagasic-185	0.22	0.64	0.35	0.1	0.24	0.28
Non Chagasic-186	0.27	0.27	0.47	0.31	0.24	0.14
Non Chagasic-187	0.3	0.56	0.26	0.09	0.25	0.17
Non Chagasic-188	0.36	0.44	0.34	0.1	0.25	0.37
Non Chagasic-189	0.28	0.26	0.22	0.06	0.3	0.14
Non Chagasic-190	0.2	0.22	0.18	0.09	0.22	0.17
Non Chagasic-191	0.5	0.57	0.35	0.1	0.25	0.16
Non Chagasic-192	0.42	0.31	0.34	0.06	0.22	0.16
Non Chagasic-193	0.15	0.15	0.16	0.1	0.23	0.11
Non Chagasic-194	0.18	0.26	0.13	0.1	0.23	0.13
Non Chagasic-195	0.25	0.31	0.23	0.09	0.23	0.14
Non Chagasic-196	0.23	0.34	0.17	0.1	0.22	0.46
Non Chagasic-197	0.28	0.32	0.31	0.18	0.27	0.3
Non Chagasic-198	0.34	0.4	0.26	0.14	0.28	0.63
Non Chagasic-199	0.19	0.24	0.43	0.15	0.26	0.29
Non Chagasic-200	0.18	0.35	0.26	0.1	0.22	0.23
Non Chagasic-201	0.09	0.22	0.2	0.06	0.22	0.21
Non Chagasic-202	0.12	0.26	0.24	0.09	0.24	0.23
Non Chagasic-203	0.22	0.39	0.53	0.09	0.27	0.7
Non Chagasic-204	0.47	0.62	0.59	0.3	0.25	1.19
Non Chagasic-205	0.45	0.55	0.45	0.46	0.25	0.48
Non Chagasic-206	0.23	0.46	0.41	0.14	0.29	0.37
Non Chagasic-207	0.16	0.26	0.28	0.18	0.24	0.32
Non Chagasic-208	0.48	0.6	0.44	0.16	0.22	0.68
Non Chagasic-209	0.31	0.73	0.68	0.33	0.23	0.42
Non Chagasic-210	0.19	0.41	0.4	0.16	0.25	0.4
Non Chagasic-211	0.3	0.54	0.51	0.26	0.24	0.39
Non Chagasic-212	0.17	0.33	0.29	0.12	0.24	0.34
Non Chagasic-213	0.13	0.27	0.26	0.05	0.23	0.49
Non Chagasic-214	0.07	0.34	0.32	0.03	0.24	0.28
Non Chagasic-215	0.27	0.45	0.26	0.14	0.27	0.23
Non Chagasic-216	0.19	0.71	0.54	0.25	0.26	0.98
Non Chagasic-217	0.2	0.5	0.38	0.2	0.25	0.4
Non Chagasic-218	0.25	0.39	0.31	0.15	0.22	0.38
Non Chagasic-219	0.66	0.34	0.67	0.17	0.22	0.47
Non Chagasic-220	0.28	0.41	0.33	0.23	0.26	0.27
Non Chagasic-221	0.07	0.41	0.31	0.15	0.28	0.37
Non Chagasic-222	0.14	0.25	0.37	0.05	0.27	0.41
Non Chagasic-223	0.33	0.39	0.3	0.15	0.27	0.29
Non Chagasic-224	0.24	0.43	0.34	0.11	0.23	0.39
Non Chagasic-225	0.19	0.28	0.2	0.04	0.27	0.39
Non Chagasic-226	0.14	0.33	0.18	0.1	0.21	0.26
Non Chagasic-227	0.8	0.86	0.74	0.64	0.26	1.31
Non Chagasic-228	0.29	0.46	0.37	0.14	0.23	0.45
Non Chagasic-229	0.29	0.33	0.26	0.41	0.26	0.46
Non Chagasic-230	0.42	0.25	0.6	0.07	0.29	1.29
Non Chagasic-231	0.11	0.26	0.24	0.14	0.26	0.57
Non Chagasic-232	0.38	0.5	0.51	0.26	0.3	0.34
Non Chagasic-233	0.28	0.32	0.32	0.15	0.28	0.54
Non Chagasic-234	0.3	0.31	0.26	0.24	0.24	0.49
Non Chagasic-235	0.16	0.29	0.33	0.14	0.22	0.25
Non Chagasic-236	0.19	0.37	0.14	0.05	0.23	1.02
Non Chagasic-237	0.26	0.35	0.59	0.17	0.27	0.97
Non Chagasic-238	0.36	0.47	0.45	0.24	0.34	0.8
Non Chagasic-239	0.12	0.47	0.25	0.07	0.25	0.23
Non Chagasic-240	0.15	0.34	0.27	0.11	0.25	0.24
Non Chagasic-241	0.39	0.41	0.62	0.28	0.21	0.37
Non Chagasic-242	0.26	0.49	0.39	0.22	0.28	0.59
Non Chagasic-243	0.1	0.13	0.31	0.24	0.27	0.68
Non Chagasic-244	0.29	0.33	0.66	0.42	0.24	0.61
Non Chagasic-245	0.21	0.25	0.27	0.32	0.27	0.63
Non Chagasic-246	0.37	0.35	0.34	0.29	0.24	0.48
Non Chagasic-247	0.31	0.44	0.31	0.33	0.23	0.47
Non Chagasic-248	0.26	0.34	0.42	0.27	0.34	0.45
Non Chagasic-249	0.27	0.26	0.24	0.24	0.21	0.39
Non Chagasic-250	0.22	0.22	0.37	0.23	0.3	0.53
Non Chagasic-251	0.25	0.33	0.29	0.23	0.25	0.33
Non Chagasic-252	0.29	0.23	0.37	0.06	0.23	0.29
Non Chagasic-253	0.26	0.31	0.42	0.34	0.35	0.47
Non Chagasic-254	0.14	0.16	0.2	0.18	0.31	0.67
Non Chagasic-255	0.29	0.34	0.28	0.25	0.22	0.29
Non Chagasic-256	0.14	0.13	0.14	0.15	0.2	0.25
Non Chagasic-257	0.21	0.23	0.31	0.19	0.29	0.41
Non Chagasic-258	0.22	0.32	0.22	0.21	0.26	0.42
Non Chagasic-259	0.16	0.24	0.15	0.19	0.22	0.49
Non Chagasic-260	0.26	0.34	0.34	0.32	0.27	0.47
Non Chagasic-261	0.13	0.12	0.13	0.1	0.24	0.26
Non Chagasic-262	0.08	0.12	0.08	0.11	0.23	0.19
Non Chagasic-263	0.46	0.51	0.71	0.56	0.47	0.58
Non Chagasic-264	0.24	0.28	0.27	0.26	0.21	0.39
Non Chagasic-265	0.31	0.36	0.3	0.27	0.22	0.43
Non Chagasic-266	0.19	0.21	0.12	0.59	0.23	0.32
Non Chagasic-267	0.14	0.26	0.26	0.16	0.24	0.26
Non Chagasic-268	0.39	0.45	0.37	0.37	0.25	0.48
Non Chagasic-269	0.27	0.17	0.2	0.16	0.27	0.39
Non Chagasic-270	0.28	0.2	0.18	0.18	0.23	0.24
Non Chagasic-271	0.17	0.28	0.33	0.16	0.28	0.47
Non Chagasic-272	0.24	0.25	0.24	0.23	0.24	0.55
Non Chagasic-273	0.26	0.37	0.29	0.26	0.25	0.27
Non Chagasic-274	0.29	0.32	0.42	0.1	0.27	0.41
Non Chagasic-275	0.32	0.41	0.31	0.51	0.25	0.24
Non Chagasic-276	0.22	0.31	0.22	0.24	0.26	0.36
Non Chagasic-277	0.28	0.29	0.25	0.19	0.28	0.2
Non Chagasic-278	0.07	0.1	0.23	0.18	0.45	0.55
Non Chagasic-279	0.29	0.36	0.55	0.3	0.27	0.42
Non Chagasic-280	0.19	0.3	0.43	0.2	0.32	0.43
Non Chagasic-281	0.1	0.24	0.15	0.11	0.23	0.22
Non Chagasic-282	0.37	0.34	0.52	0.26	0.28	0.46
Non Chagasic-283	0.17	0.42	0.43	0.18	0.27	0.33
Non Chagasic-284	0.23	0.3	0.21	0.33	0.25	0.27
Non Chagasic-285	0.3	0.29	0.39	0.11	0.27	0.5
Non Chagasic-286	0.16	0.25	0.17	0.16	0.25	0.12
Non Chagasic-287	0.38	0.34	0.38	0.39	0.26	0.26
Non Chagasic-288	0.45	0.5	0.16	0.47	0.23	0.22
Non Chagasic-289	0.18	0.19	0.09	0.16	0.23	0.33
Non Chagasic-290	0.17	0.21	0.05	0.31	0.38	0.13
Non Chagasic-291	0.35	0.32	0.15	0.29	0.29	0.13
Non Chagasic-292	0.46	0.53	0.46	0.27	0.27	0.26
Non Chagasic-293	0.2	0.28	0.08	0.21	0.3	0.6
Non Chagasic-294	0.36	0.23	0.38	0.25	0.3	0.18
Non Chagasic-295	0.15	0.22	0.21	0.15	0.24	0.37
Non Chagasic-296	0.29	0.3	0.43	0.16	0.27	0.18
Non Chagasic-297	0.29	0.34	0.07	0.3	0.26	0.11
Non Chagasic-298	0.29	0.29	0.1	0.19	0.25	0.17
Non Chagasic-299	0.26	0.28	0.17	0.2	0.25	0.2
Non Chagasic-300	0.3	0.34	0.21	0.25	0.26	0.19
Non Chagasic-301	0.28	0.33	0.16	0.34	0.31	0.24
Non Chagasic-302	0.15	0.14	0.04	0.12	0.21	0.28
Non Chagasic-303	0.26	0.26	0.09	0.26	0.3	0.24
Non Chagasic-304	0.22	0.28	0.1	0.19	0.26	0.16
Non Chagasic-305	0.37	0.33	0.06	0.26	0.23	0.38
Non Chagasic-306	0.2	0.2	0.08	0.12	0.27	0.25
Non Chagasic-307	0.29	0.31	0.34	0.14	0.26	0.56
Non Chagasic-308	0.26	0.26	0.11	0.19	0.26	0.39
Non Chagasic-309	0.27	0.35	0.1	0.24	0.21	0.48
Non Chagasic-310	0.14	0.15	0.07	0.18	0.23	0.29
Non Chagasic-311	0.33	0.38	0.07	0.34	0.31	0.77
Non Chagasic-312	0.19	0.15	0.04	0.17	0.23	0.21
Non Chagasic-313	0.25	0.3	0.11	0.23	0.26	0.19
Non Chagasic-314	0.2	0.25	0.04	0.17	0.26	0.16
Non Chagasic-315	0.23	0.25	0.07	0.2	0.25	0.16
Non Chagasic-316	0.21	0.26	0.09	0.19	0.26	0.18
Non Chagasic-317	0.32	0.29	0.32	0.21	0.27	0.27
Non Chagasic-318	0.31	0.27	0.4	0.07	0.25	0.49
Non Chagasic-319	0.12	0.25	0.3	0.14	0.25	0.19
Non Chagasic-320	0.25	0.28	0.15	0.26	0.36	0.32
Non Chagasic-321	0.23	0.2	0.29	0.18	0.26	0.15
Non Chagasic-322	0.26	0.26	0.44	0.21	0.27	0.56
Non Chagasic-323	0.45	0.55	0.49	0.43	0.25	0.81
Non Chagasic-324	0.15	0.23	0.37	0.18	0.26	0.19
Non Chagasic-325	0.33	0.25	0.12	0.25	0.28	0.24
Non Chagasic-326	0.34	0.37	0.18	0.34	0.33	0.55
Non Chagasic-327	0.43	0.6	0.28	0.44	0.27	0.3
Non Chagasic-328	0.23	0.21	0.29	0.36	0.25	0.72
Non Chagasic-329	0.36	0.32	0.37	0.15	0.24	0.23
Non Chagasic-330	0.23	0.25	0.15	0.21	0.25	0.43
Non Chagasic-331	0.26	0.21	0.21	0.12	0.23	0.15
Non Chagasic-332	0.35	0.44	0.18	0.2	0.27	0.15
Non Chagasic-333	0.19	0.2	0.26	0.1	0.24	0.15
Non Chagasic-334	0.22	0.29	0.13	0.12	0.22	0.2
Non Chagasic-335	0.35	0.37	0.19	0.22	0.28	0.56
Non Chagasic-336	0.26	0.25	0.2	0.13	0.24	0.26
Non Chagasic-337	0.28	0.42	0.21	0.16	0.25	0.29
Non Chagasic-338	0.21	0.31	0.19	0.12	0.27	0.38
Non Chagasic-339	0.27	0.38	0.19	0.18	0.27	0.3
Non Chagasic-340	0.33	0.31	0.37	0.16	0.3	0.25
Non Chagasic-341	0.21	0.2	0.11	0.13	0.27	0.41
Non Chagasic-342	0.23	0.22	0.08	0.13	0.26	0.22
Non Chagasic-343	0.37	0.57	0.66	0.22	0.23	0.07
Non Chagasic-344	0.35	0.4	0.09	0.23	0.26	0.24
Non Chagasic-345	0.42	0.42	0.29	0.21	0.28	0.19
Non Chagasic-346	0.33	0.36	0.26	0.26	0.26	0.29
Non Chagasic-347	0.3	0.41	0.16	0.21	0.24	0.22
Non Chagasic-348	0.21	0.21	0.09	0.12	0.26	0.19
Non Chagasic-349	0.32	0.21	0.05	0.15	0.29	0.24
Non Chagasic-350	0.26	0.3	0.15	0.15	0.28	0.26
Non Chagasic-351	0.22	0.26	0.2	0.05	0.24	0.14
Non Chagasic-352	0.27	0.35	0.2	0.16	0.27	0.14
Non Chagasic-353	0.29	0.36	0.1	0.17	0.23	0.22
Non Chagasic-354	0.34	0.4	0.17	0.29	0.35	0.24
Non Chagasic-355	0.31	0.37	0.16	0.18	0.31	0.33
Non Chagasic-356	0.28	0.3	0.12	0.18	0.26	0.41
Non Chagasic-357	0.35	0.52	0.23	0.37	0.27	0.26
Non Chagasic-358	0.42	0.56	0.2	0.28	0.26	0.21
Non Chagasic-359	0.25	0.29	0.26	0.21	0.29	0.34
Non Chagasic-360	0.48	0.92	0.38	0.44	0.23	0.26
Non Chagasic-361	0.25	0.29	0.17	0.14	0.26	0.42
Non Chagasic-362	0.36	0.42	0.34	0.05	0.26	0.36
Non Chagasic-363	0.33	0.3	0.13	0.2	0.29	0.18
Non Chagasic-364	0.3	0.27	0.15	0.15	0.26	0.2
Non Chagasic-365	0.23	0.27	0.45	0.15	0.24	0.39
Non Chagasic-366	0.37	0.41	0.24	0.35	0.3	0.48
Non Chagasic-367	0.19	0.23	0.07	0.17	0.33	0.24
Non Chagasic-368	0.3	0.29	0.11	0.15	0.25	0.2
Non Chagasic-369	0.26	0.27	0.14	0.12	0.27	0.15
Non Chagasic-370	0.26	0.24	0.21	0.14	0.32	0.16
Non Chagasic-371	0.24	0.27	0.12	0.17	0.25	0.25
Non Chagasic-372	0.29	0.29	0.32	0.25	0.38	0.26
Non Chagasic-373	0.34	0.31	0.46	0.11	0.25	0.22
Non Chagasic-374	0.24	0.3	0.14	0.28	0.25	0.36
Non Chagasic-375	0.26	0.43	0.31	0.19	0.3	0.18
Non Chagasic-376	0.31	0.62	0.17	0.48	0.26	0.2
Non Chagasic-377	0.27	0.25	0.18	0.17	0.28	0.2
Non Chagasic-378	0.27	0.2	0.1	0.16	0.26	0.31
Non Chagasic-379	0.28	0.21	0.08	0.19	0.25	0.23
Non Chagasic-380	0.23	0.14	0.37	0.25	0.27	0.35
Non Chagasic-381	0.37	0.44	0.1	0.26	0.26	0.22
Non Chagasic-382	0.42	0.63	0.41	0.35	0.25	0.28
Non Chagasic-383	0.27	0.27	0.09	0.23	0.25	0.38
Non Chagasic-384	0.39	0.41	0.59	0.15	0.32	0.44
Non Chagasic-385	0.35	0.37	0.06	0.57	0.26	0.16
Non Chagasic-386	0.37	0.52	0.09	0.38	0.63	1.9
Non Chagasic-387	0.47	0.61	0.62	0.4	0.27	0.47
Non Chagasic-388	0.22	0.27	0.1	0.15	0.24	0.22
Non Chagasic-389	0.3	0.2	0.2	0.23	0.25	0.62
Non Chagasic-390	0.29	0.31	0.15	0.23	0.27	0.25
Non Chagasic-391	0.39	0.41	0.22	0.15	0.26	0.29
Non Chagasic-392	0.33	0.44	0.12	0.34	0.27	1.12
Non Chagasic-393	0.28	0.46	0.08	0.18	0.26	0.43
Non Chagasic-394	0.34	0.46	0.15	0.25	0.29	0.22
Non Chagasic-395	0.41	0.47	0.44	0.07	0.26	0.4
Non Chagasic-396	0.37	0.27	0.22	0.27	0.28	0.64
Non Chagasic-397	0.3	0.38	0.09	0.21	0.24	0.3
Non Chagasic-398	0.24	0.26	0.12	0.17	0.2	0.13
Non Chagasic-399	0.22	0.35	0.12	0.16	0.26	0.72
Non Chagasic-400	0.28	0.34	0.17	0.21	0.29	0.66
Non Chagasic-401	0.1	0.07	0.18	0.07	0.18	0.24
Non Chagasic-402	0.29	0.38	0.13	0.28	0.26	0.36
Non Chagasic-403	0.27	0.22	0.1	0.19	0.25	0.17
Non Chagasic-404	0.28	0.3	0.08	0.17	0.23	0.27
Non Chagasic-405	0.48	0.42	0.53	0.09	0.23	0.15
Non Chagasic-406	0.16	0.27	0.09	0.42	0.24	0.19
Non Chagasic-407	0.3	0.66	0.55	0.34	0.26	0.48
Non Chagasic-408	0.28	0.23	0.11	0.21	0.19	0.98
Non Chagasic-409	0.25	0.3	0.17	0.15	0.19	0.24
Non Chagasic-410	0.36	0.27	0.17	0.23	0.24	0.4
Non Chagasic-411	0.37	0.33	0.11	0.21	0.25	0.28
Non Chagasic-412	0.24	0.36	0.09	0.18	0.24	0.15
Non Chagasic-413	0.32	0.49	0.41	0.39	0.26	0.84
Non Chagasic-414	0.3	0.3	0.11	0.48	0.24	0.39
Non Chagasic-415	0.21	0.22	0.13	0.19	0.27	0.21
Non Chagasic-416	0.35	0.37	0.37	0.06	0.22	0.39
Non Chagasic-417	0.26	0.22	0.18	0.16	0.25	0.29
Non Chagasic-418	0.44	1.12	0.33	0.37	0.23	0.27
Non Chagasic-419	0.35	0.48	0.21	0.23	0.2	0.32
Non Chagasic-420	0.72	0.6	0.26	0.31	0.25	0.46
Non Chagasic-421	0.49	0.68	0.31	0.41	0.3	0.19
Non Chagasic-422	0.38	0.46	0.28	0.34	0.24	0.19
Non Chagasic-423	0.72	0.66	0.47	0.57	0.24	0.33
Non Chagasic-424	1.22	0.54	0.28	0.44	0.28	0.26
Non Chagasic-425	0.25	0.25	0.78	0.65	0.23	1.37
Non Chagasic-426	0.22	0.26	0.21	0.27	0.24	0.17
Non Chagasic-427	0.3	0.41	0.35	0.11	0.23	0.39
Non Chagasic-428	0.4	0.43	0.37	0.39	0.25	0.22
Non Chagasic-429	0.3	0.38	0.28	0.38	0.23	0.17
Non Chagasic-430	0.19	0.32	0.22	0.31	0.26	0.23
Non Chagasic-431	0.21	0.3	0.28	0.4	0.27	0.39
Non Chagasic-432	0.6	0.42	0.82	0.66	0.27	0.28
Non Chagasic-433	0.21	0.35	0.25	0.38	0.23	0.32
Non Chagasic-434	0.3	0.35	0.32	0.38	0.26	0.66
Non Chagasic-435	0.2	0.23	0.15	0.22	0.2	0.25
Non Chagasic-436	0.32	0.68	0.48	0.3	0.25	0.42
Non Chagasic-437	0.18	0.2	0.15	0.11	0.22	0.27
Non Chagasic-438	0.44	0.39	0.56	0.04	0.25	0.26
Non Chagasic-439	0.35	0.38	0.18	0.11	0.25	0.33
Non Chagasic-440	0.35	0.94	0.26	0.12	0.25	0.3
Non Chagasic-441	0.31	0.86	0.29	0.32	0.29	0.38
Non Chagasic-442	0.26	0.38	0.16	0.07	0.27	0.57
Non Chagasic-443	0.26	0.4	0.2	0.1	0.25	1.75
Non Chagasic-444	0.19	0.27	0.21	0.15	0.24	0.18
Non Chagasic-445	0.24	0.4	0.26	0.13	0.25	0.2
Non Chagasic-446	0.47	0.44	0.34	0.21	0.23	0.23
Non Chagasic-447	0.25	0.22	0.18	0.11	0.24	0.68
Non Chagasic-448	0.44	0.48	0.24	0.13	0.24	0.4
Non Chagasic-449	0.34	0.28	0.25	0.12	0.25	0.28
Non Chagasic-450	0.3	0.37	0.33	0.2	0.22	0.26
Non Chagasic-451	0.24	0.27	0.19	0.13	0.24	0.24
Non Chagasic-452	0.25	0.53	0.22	0.22	0.31	0.24
Non Chagasic-453	0.24	0.59	0.53	0.36	0.26	0.52
Non Chagasic-454	0.58	0.37	0.26	0.16	0.24	0.18
Non Chagasic-455	0.41	0.27	0.47	0.12	0.22	0.52
Non Chagasic-456	0.24	0.33	0.17	0.1	0.27	0.38
Non Chagasic-457	0.27	0.35	1.45	0.2	0.27	1.25
Non Chagasic-458	0.2	0.38	0.37	0.15	0.27	0.32
Non Chagasic-459	0.44	0.62	0.41	0.41	0.27	0.38
Non Chagasic-460	0.58	0.47	0.62	0.18	0.25	0.17
Non Chagasic-461	0.36	0.44	0.33	0.41	0.26	0.27
Non Chagasic-462	0.34	0.3	0.33	0.21	0.26	0.26
Non Chagasic-463	0.18	0.25	0.26	0.1	0.25	0.3
Non Chagasic-464	0.19	0.41	0.25	0.1	0.26	0.9
Non Chagasic-465	0.28	0.46	0.33	0.05	0.24	0.34
Non Chagasic-466	0.25	0.4	0.29	0.15	0.25	0.31
Non Chagasic-467	0.19	0.25	0.39	0.08	0.25	0.26
Non Chagasic-468	0.11	0.22	0.26	0.48	0.26	0.21
Non Chagasic-469	0.23	0.41	0.35	0.17	0.26	0.25
Non Chagasic-470	0.27	0.5	0.37	0.4	0.28	0.32
Non Chagasic-471	0.28	0.37	0.21	0.27	0.41	0.25
Non Chagasic-472	0.16	0.4	0.36	0.3	0.41	0.16
Non Chagasic-473	0.2	0.39	0.36	0.19	0.27	0.22
Non Chagasic-474	0.12	0.26	0.22	0.09	0.26	0.08
Non Chagasic-475	0.18	0.29	0.24	0.11	0.27	0.2
Non Chagasic-476	0.23	0.4	0.41	0.16	0.29	0.47
Non Chagasic-477	0.42	0.43	0.48	0.29	0.34	0.31
Non Chagasic-478	0.27	0.39	0.46	0.28	0.3	0.29
Non Chagasic-479	0.22	0.35	0.21	0.14	0.27	0.18
Non Chagasic-480	0.2	0.4	0.33	0.2	0.28	0.4
Non Chagasic-481	0.14	0.24	0.25	0.37	0.24	0.19
Non Chagasic-482	0.32	0.34	0.16	0.1	0.3	0.31
Non Chagasic-483	0.3	0.44	0.29	0.62	0.25	0.83
Non Chagasic-484	0.2	0.29	0.11	0.14	0.3	0.16
Non Chagasic-485	0.24	0.67	0.16	0.22	0.3	0.28
Non Chagasic-486	0.17	0.28	0.07	0.11	0.25	0.13
Non Chagasic-487	0.26	0.25	0.66	0.37	0.26	0.13
Non Chagasic-488	0.3	0.43	0.17	0.2	0.28	0.31
Non Chagasic-489	0.32	0.31	0.29	0.11	0.27	0.63
Non Chagasic-490	0.11	0.27	0.16	0.09	0.31	0.39
Non Chagasic-491	0.15	0.41	0.1	0.12	0.31	0.43
Non Chagasic-492	0.16	0.43	0.15	0.26	0.37	0.22
Non Chagasic-493	0.24	0.41	0.25	0.56	0.47	0.39
Non Chagasic-494	0.14	0.37	0.15	0.12	0.27	0.31
Non Chagasic-495	0.2	0.28	0.13	0.22	0.29	0.26
Non Chagasic-496	0.27	0.62	0.27	0.23	0.4	0.86
Non Chagasic-497	0.1	0.22	0.12	0.09	0.3	0.15
Non Chagasic-498	0.1	0.22	0.14	0.09	0.27	0.51
Non Chagasic-499	0.11	0.39	0.21	0.12	0.31	0.43
Non Chagasic-500	0.15	0.24	0.28	0.14	0.32	0.3
Non Chagasic-501	0.21	0.27	0.29	0.09	0.37	0.25
Non Chagasic-502	0.08	0.22	0.19	0.15	0.26	0.38
Non Chagasic-503	0.15	0.38	0.32	0.15	0.25	0.17
Non Chagasic-504	0.23	0.34	0.27	0.15	0.28	0.41
Non Chagasic-505	0.15	0.53	0.25	0.15	0.3	0.6
Non Chagasic-506	0.08	0.26	0.2	0.11	0.3	0.56
Non Chagasic-507	0.11	0.38	0.2	0.12	0.36	0.26
Non Chagasic-508	0.17	0.39	0.23	0.41	0.23	0.31
Non Chagasic-509	0.14	0.44	0.15	0.19	0.24	0.21
Non Chagasic-510	0.14	0.23	0.17	0.09	0.26	0.16
Non Chagasic-511	0.15	0.51	0.24	0.19	0.29	0.48
Non Chagasic-512	0.21	0.31	0.39	0.28	0.33	0.25
Non Chagasic-513	0.09	0.14	0.09	0.12	0.24	0.1
Non Chagasic-514	0.15	0.3	0.18	0.34	0.26	0.4
Non Chagasic-515	0.15	0.26	0.18	0.07	0.32	0.16
Non Chagasic-516	0.11	0.33	0.21	0.19	0.3	0.18
Non Chagasic-517	0.12	0.28	0.18	0.18	0.27	0.19
Non Chagasic-518	0.13	0.31	0.16	0.14	0.34	1.09
Non Chagasic-519	0.16	0.43	0.35	0.22	0.28	0.51
Non Chagasic-520	0.35	0.39	0.31	0.29	0.28	0.18
Non Chagasic-521	0.15	0.31	0.13	0.2	0.31	0.43
Non Chagasic-522	0.14	0.23	0.14	0.16	0.3	0.27
Non Chagasic-523	0.52	0.53	0.39	0.23	0.27	0.31
Non Chagasic-524	0.54	0.54	0.44	0.54	0.32	0.26
Non Chagasic-525	0.29	0.3	0.19	0.21	0.27	0.28
Non Chagasic-526	0.24	0.27	0.2	0.24	0.27	0.19
Non Chagasic-527	0.29	0.31	0.25	0.67	0.27	0.25
Non Chagasic-528	0.16	0.15	0.1	0.11	0.25	0.19
Non Chagasic-529	0.23	0.42	0.21	0.28	0.32	0.23
Non Chagasic-530	0.4	0.42	0.23	0.33	0.24	0.32
Non Chagasic-531	0.18	0.26	0.22	0.23	0.29	0.33
Non Chagasic-532	0.36	0.37	0.2	0.25	0.25	0.3
Non Chagasic-533	0.18	0.19	0.15	0.11	0.25	0.2
Non Chagasic-534	0.39	0.39	0.25	0.35	0.29	0.31
Non Chagasic-535	0.24	0.2	0.18	0.19	0.26	0.45
Non Chagasic-536	0.78	0.23	0.15	0.21	0.29	0.24
Non Chagasic-537	0.21	0.3	0.22	0.1	0.25	0.17
Non Chagasic-538	0.36	0.33	0.11	0.51	0.3	0.65
Non Chagasic-539	0.79	0.29	0.12	0.31	0.33	0.27
Non Chagasic-540	0.23	0.28	0.23	0.21	0.3	0.68
Non Chagasic-541	0.33	0.22	0.16	0.27	0.29	0.29
Non Chagasic-542	0.19	0.16	0.15	0.29	0.26	0.21
Non Chagasic-543	0.19	0.18	0.1	0.2	0.24	0.17
Non Chagasic-544	0.14	0.2	0.12	0.15	0.27	0.78
Non Chagasic-545	0.24	0.31	0.23	0.25	0.27	0.6
Non Chagasic-546	0.21	0.24	0.1	0.29	0.26	0.21
Non Chagasic-547	0.49	0.29	0.17	0.1	0.29	0.98
Non Chagasic-548	0.25	0.26	0.15	0.44	0.29	0.34
Non Chagasic-549	0.27	0.13	0.08	0.14	0.27	0.26
Non Chagasic-550	0.26	0.15	0.18	0.25	0.34	0.44
Non Chagasic-551	0.29	0.16	0.11	0.23	0.26	0.19
Non Chagasic-552	0.24	0.16	0.79	0.22	0.28	0.24
Non Chagasic-553	0.2	0.22	0.09	0.17	0.31	0.34
Non Chagasic-554	0.36	0.41	0.39	0.59	0.29	0.32
Non Chagasic-555	0.21	0.24	0.11	0.15	0.26	0.19
Non Chagasic-556	0.29	0.43	0.29	0.19	0.27	0.31
Non Chagasic-557	0.31	0.27	0.24	0.13	0.27	0.2
Non Chagasic-558	0.33	0.44	0.32	0.19	0.33	0.46
Non Chagasic-559	0.25	0.37	0.46	0.19	0.29	0.99
Non Chagasic-560	0.27	0.48	0.25	0.14	0.28	0.23
Non Chagasic-561	0.28	0.29	0.37	0.15	0.23	0.24
Non Chagasic-562	0.4	0.37	0.75	0.53	0.26	1.21
Non Chagasic-563	0.24	0.33	0.28	0.16	0.33	0.52
Non Chagasic-564	0.33	0.29	0.31	0.21	0.25	0.19
Non Chagasic-565	0.46	0.52	0.31	0.27	0.28	0.27
Non Chagasic-566	0.25	0.31	0.24	0.35	0.43	1.01
Non Chagasic-567	0.16	0.4	0.3	0.14	0.38	0.48
Non Chagasic-568	0.19	0.26	0.17	0.14	0.27	0.22
Non Chagasic-569	0.23	0.32	0.18	0.13	0.27	0.25
Non Chagasic-570	0.19	0.5	0.57	0.3	0.39	0.79
Non Chagasic-571	0.28	0.49	0.28	0.27	0.27	0.23
Non Chagasic-572	0.22	0.24	0.23	0.11	0.33	0.67
Non Chagasic-573	0.23	0.31	0.35	0.19	0.43	0.29
Non Chagasic-574	0.15	0.14	0.14	0.11	0.28	0.26
Non Chagasic-575	0.31	0.63	0.34	0.25	0.27	0.21
Non Chagasic-576	0.21	0.22	0.15	0.11	0.26	0.23
Non Chagasic-577	0.16	0.21	0.09	0.12	0.27	0.2
Non Chagasic-578	0.48	0.56	0.58	0.33	0.27	0.31
Non Chagasic-579	0.17	0.14	0.2	0.11	0.31	0.61
Non Chagasic-580	0.21	0.3	0.24	0.22	0.31	0.4
Non Chagasic-581	0.21	0.18	0.15	0.18	0.27	0.31
Non Chagasic-582	0.36	0.39	0.24	0.21	0.27	0.34
Non Chagasic-583	0.29	0.39	0.29	0.32	0.33	0.33
Non Chagasic-584	0.11	0.09	0.13	0.05	0.23	0.2
Non Chagasic-585	0.32	0.34	0.42	0.2	0.26	0.17
Non Chagasic-586	0.39	0.42	0.47	0.28	0.29	0.53
Non Chagasic-587	0.23	0.29	0.23	0.13	0.3	0.28
Non Chagasic-588	0.17	0.24	0.16	0.07	0.27	0.22
Non Chagasic-589	0.18	0.3	0.38	0.51	0.35	1.74
Non Chagasic-590	0.48	0.43	0.54	0.27	0.27	0.17
Non Chagasic-591	0.24	0.37	0.37	0.11	0.24	0.25
Non Chagasic-592	0.43	0.54	0.43	0.19	0.33	0.22
Non Chagasic-593	0.34	0.28	0.24	0.15	0.25	0.33
Non Chagasic-594	0.22	0.3	0.2	0.08	0.27	0.31
Non Chagasic-595	0.29	0.65	0.27	0.24	0.34	0.47
Non Chagasic-596	0.32	0.41	0.22	0.18	0.26	0.16
Non Chagasic-597	0.22	0.27	0.32	0.16	0.27	0.37
Non Chagasic-598	0.39	0.55	0.46	0.24	0.26	0.28
Non Chagasic-599	0.38	0.66	0.32	0.28	0.29	0.21
Non Chagasic-600	0.28	0.63	0.42	0.18	0.29	0.57
Non Chagasic-601	0.46	0.3	0.23	0.23	0.33	0.37
Non Chagasic-602	0.34	0.19	0.11	0.22	0.25	0.2
Non Chagasic-603	0.48	0.37	0.18	0.15	0.26	0.2
Non Chagasic-604	0.47	0.43	0.23	0.09	0.28	0.25
Non Chagasic-605	0.25	0.22	0.12	0.15	0.24	0.56
Non Chagasic-606	0.33	0.18	0.16	0.18	0.27	0.21
Non Chagasic-607	0.45	0.4	0.25	0.19	0.25	0.22
Non Chagasic-608	0.35	0.43	0.26	0.14	0.25	1.95
Non Chagasic-609	0.37	0.28	0.23	0.13	0.26	0.97
Non Chagasic-610	0.67	0.55	0.26	0.19	0.3	0.21
Non Chagasic-611	0.48	0.28	0.23	0.2	0.25	0.38
Non Chagasic-612	0.43	0.49	0.22	0.16	0.29	0.4
Non Chagasic-613	0.57	0.3	0.2	0.21	0.26	0.39
Non Chagasic-614	0.27	0.4	0.6	0.25	0.4	0.4
Non Chagasic-615	0.67	0.49	0.46	0.36	0.46	0.64
Non Chagasic-616	0.67	0.44	0.35	0.29	0.29	0.33
Non Chagasic-617	0.48	0.34	0.27	0.18	0.34	0.35
Non Chagasic-618	0.51	0.41	0.28	0.1	0.27	0.39
Non Chagasic-619	0.39	0.23	0.22	0.09	0.25	0.27
Non Chagasic-620	0.4	0.27	0.29	0.12	0.31	0.16
Non Chagasic-621	0.22	0.26	0.15	0.19	0.27	0.3
Non Chagasic-622	0.27	0.33	0.22	0.4	0.26	0.32
Non Chagasic-623	0.15	0.15	0.15	0.17	0.26	0.49
Non Chagasic-624	0.23	0.19	0.17	0.27	0.24	0.46
Non Chagasic-625	0.16	0.31	0.19	0.24	0.29	0.18
Non Chagasic-626	0.19	0.26	0.2	0.21	0.27	0.21
Non Chagasic-627	0.18	0.18	0.16	0.17	0.27	0.34
Non Chagasic-628	0.43	0.33	0.41	0.34	0.29	0.3
Non Chagasic-629	0.58	0.55	0.51	0.5	0.29	0.26
Non Chagasic-630	0.28	0.23	0.19	0.19	0.27	0.35
Non Chagasic-631	0.31	0.28	0.23	0.28	0.26	0.54
Non Chagasic-632	0.26	0.34	0.31	0.26	0.25	0.54
Non Chagasic-633	0.32	0.36	0.29	0.29	0.43	0.39
Non Chagasic-634	0.11	0.11	0.09	0.13	0.28	0.36
Non Chagasic-635	0.21	0.16	0.14	0.19	0.26	0.15
Non Chagasic-636	0.19	0.24	0.2	0.23	0.27	0.56
Non Chagasic-637	0.18	0.53	0.22	0.25	0.28	0.21
Non Chagasic-638	0.4	0.36	0.24	0.27	0.26	0.25
Non Chagasic-639	0.26	0.22	0.26	0.33	0.26	0.28
Non Chagasic-640	0.26	0.27	0.3	0.25	0.25	0.19
Non Chagasic-641	0.2	0.7	0.24	0.26	0.33	1.11
Non Chagasic-642	0.34	0.24	0.27	0.26	0.35	0.39
Non Chagasic-643	0.35	0.65	0.47	0.48	0.35	0.63
Non Chagasic-644	0.29	0.35	0.32	0.33	0.27	0.25
Non Chagasic-645	0.17	0.19	0.43	0.21	0.29	0.49
Non Chagasic-646	0.37	0.3	0.24	0.27	0.32	0.5
Non Chagasic-647	0.25	0.25	0.27	0.29	0.31	0.58
Non Chagasic-648	0.24	0.3	0.53	0.28	0.34	0.19
Non Chagasic-649	0.28	0.49	0.61	0.49	0.37	0.78
Non Chagasic-650	0.27	0.29	0.43	0.3	0.36	0.17
Non Chagasic-651	0.14	0.13	0.15	0.16	0.36	0.17
Non Chagasic-652	0.22	0.16	0.27	0.28	0.44	0.39
Non Chagasic-653	0.2	0.2	0.25	0.24	0.39	0.43
Non Chagasic-654	0.25	0.38	0.2	0.26	0.35	0.22
Non Chagasic-655	0.22	0.23	0.27	0.37	0.34	1.28
Non Chagasic-656	0.27	0.21	0.21	0.18	0.36	0.41
Non Chagasic-657	0.2	0.29	0.14	0.27	0.39	1.06
Non Chagasic-658	0.2	0.2	0.19	0.17	0.43	0.48
Non Chagasic-659	0.2	0.16	0.17	0.22	0.28	0.47
Non Chagasic-660	0.12	0.3	0.21	0.02	0.33	0.17
Non Chagasic-661	0.24	0.16	0.16	0.25	0.58	0.43
Non Chagasic-662	0.51	0.55	0.57	0.55	0.42	0.51
Non Chagasic-663	0.43	0.29	0.26	0.32	0.29	0.29
Non Chagasic-664	0.21	0.26	0.35	0.44	0.36	0.21
Non Chagasic-665	0.24	0.27	0.16	0.26	0.38	0.81
Non Chagasic-666	0.25	0.27	0.2	0.33	0.37	0.47
Non Chagasic-667	0.28	0.4	0.24	0.35	0.35	0.48
Non Chagasic-668	0.18	0.44	0.16	0.24	0.33	0.38
Non Chagasic-669	0.15	0.58	0.19	0.21	0.33	0.44
Non Chagasic-670	0.44	0.44	0.43	0.49	0.42	0.37
Non Chagasic-671	0.16	0.18	0.3	0.3	0.35	0.77
Non Chagasic-672	0.2	0.25	0.21	0.24	0.33	0.33
Non Chagasic-673	0.2	0.53	0.32	0.35	0.26	0.43
Non Chagasic-674	0.36	0.58	0.57	0.12	0.4	0.47
Non Chagasic-675	0.18	0.26	0.2	0.23	0.32	0.56
Non Chagasic-676	0.21	0.47	0.29	0.34	0.23	0.25
Non Chagasic-677	0.23	0.54	0.37	0.45	0.27	1.01
Non Chagasic-678	0.4	0.38	0.38	0.31	0.31	0.38
Non Chagasic-679	0.28	0.2	0.25	0.23	0.4	0.29
Non Chagasic-680	0.19	0.32	0.19	0.16	0.26	0.18
Non Chagasic-681	0.25	0.39	0.15	0.17	0.43	0.18
Non Chagasic-682	0.34	0.27	0.41	0.25	0.28	0.23
Non Chagasic-683	0.33	0.63	0.35	0.25	0.31	0.26
Non Chagasic-684	0.38	0.3	0.36	0.51	0.68	0.21
Non Chagasic-685	0.26	0.33	0.41	0.23	0.27	0.22
Non Chagasic-686	0.1	0.1	0.09	0.08	0.36	0.2
Non Chagasic-687	0.33	0.4	0.26	0.25	0.3	0.37
Non Chagasic-688	0.66	0.83	0.27	0.56	0.43	0.72
Non Chagasic-689	0.33	0.17	0.14	0.1	0.42	0.22
Chagasic-01	3.25	2.56	2.37	2.65	2.29	2.75
Chagasic-02	4.34	1.13	1.4	4.29	4.86	2.01
Chagasic-03	4.15	2.52	3.04	3.39	2.55	1.86
Chagasic-04	2.88	2.77	3.21	2.99	5.09	2.87
Chagasic-05	5.7	2.23	3.52	5.97	6.73	2.89
Chagasic-06	3.59	4.13	3.59	5.22	5.35	3.24
Chagasic-07	4.95	2.99	4.11	2.74	3.13	2.74
Chagasic-08	2.79	3.32	3.23	2.74	5.67	3.3
Chagasic-09	4.24	1.14	3.93	5.53	6.32	2.74
Chagasic-10	9.19	3.23	3.24	6.27	6.69	3.1
Chagasic-11	2.07	2.27	1.63	0.98	1.31	1.48
Chagasic-12	4.33	1.41	2.51	3.25	2.46	2.24
Chagasic-13	8.61	4.44	3.59	5.24	5.41	3.1
Chagasic-14	4.72	2.6	1.74	4.92	5.74	2.82
Chagasic-15	2.25	2.2	3.13	2.13	1.47	1.95
Chagasic-16	3.32	1.17	1.89	3.45	3.44	2.27
Chagasic-17	3.08	1.28	1.06	3.19	2.16	1.73
Chagasic-18	1.79	1.01	3.34	2.23	4.66	1.29
Chagasic-19	3.18	1.65	3.82	2.88	3.99	2.17
Chagasic-20	1.02	1.29	2.48	1.69	2.83	2.07
Chagasic-21	2.35	1.18	1.46	1.98	1.99	1.79
Chagasic-22	3.29	1.19	3.46	2.92	3	1.33
Chagasic-23	6.46	3.49	3.09	5.24	4.93	3.18
Chagasic-24	3.16	0.79	2.14	1.92	1.81	2.53
Chagasic-25	2.82	0.68	1.82	2.49	2.15	1.75
Chagasic-26	4.75	1.69	2.65	4.83	3.88	1.93
Chagasic-27	4.45	3.13	3.26	2.99	4.33	2.71
Chagasic-28	2.02	1.05	1.2	3.02	1.64	1.96
Chagasic-29	4.14	0.83	2.2	3.35	4.63	2.69
Chagasic-30	5	1.4	1.45	4.25	2.88	1.41
Chagasic-31	1.8	1.4	1.69	2.14	4.05	2.16
Chagasic-32	2.1	1.37	1.34	1.61	1.91	1.81
Chagasic-33	5.17	1.71	1.22	5.02	4.88	1.77
Chagasic-34	4.15	1.36	3.91	3.59	5.6	2.75
Chagasic-35	2.57	2.43	2.12	3.85	3.81	2.59
Chagasic-36	3.97	1.83	2.41	3.6	3.97	2.69
Chagasic-37	5.15	2.36	2.77	4.84	3.72	2.54
Chagasic-38	3.73	1.39	3.4	4.64	4.76	2.17
Chagasic-39	5.31	2.2	3.45	4.44	5.18	3.16
Chagasic-40	3.54	1.59	2.68	2.99	3.03	2
Chagasic-41	0.95	1.31	2.7	2.44	2.32	2.78
Chagasic-42	4.9	1.87	2.91	3.68	4.45	2.5
Chagasic-43	5.61	1.79	3.57	4.85	4.88	2.68
Chagasic-44	3.6	2.04	2.16	3.82	3.39	2.68
Chagasic-45	1.41	1.06	1.32	1.38	1.68	1.27
Chagasic-46	1.43	0.9	1.29	1.89	1.46	1.71
Chagasic-47	1.46	2.71	1.87	2.51	4.7	3.15
Chagasic-48	2.34	3.54	2.21	2.88	2.66	3.44
Chagasic-49	4.37	2.89	2.44	2.39	2.24	2.96
Chagasic-50	4.84	4.62	3.07	2.72	6.18	3.39
Chagasic-51	5.65	1.08	1.55	1.27	1.67	1.54
Chagasic-52	5.77	1.96	1.47	2.55	4.84	2.52
Chagasic-53	4.28	4.52	3.63	4.39	4.09	3.19
Chagasic-54	5.95	4.85	4.8	5.11	7.28	3.34
Chagasic-55	1.58	1.24	1.93	1.03	2.31	2.07
Chagasic-56	6.55	3.31	4.52	3.15	4.48	3.47
Chagasic-57	3.97	1.3	2.15	3.17	2.71	1.93
Chagasic-58	2.91	2.17	2.08	3.52	2	2.5
Chagasic-59	6.89	3.14	3.76	4.9	3.3	1.64
Chagasic-60	5.7	3.17	4.32	2.77	3.31	2.73
Chagasic-61	10.31	4.6	4.91	5.6	8.78	3.46
Chagasic-62	4.26	4.08	1.87	4.14	2.26	3.22
Chagasic-63	5.5	2.13	2.98	2.24	2.86	2.25
Chagasic-64	1.86	4.1	3.17	3.6	4.77	3.5
Chagasic-65	3.28	1.53	1.29	2.86	1.8	2.23
Chagasic-66	2.5	1.11	1.18	2.65	5.34	2.64
Chagasic-67	2.02	0.77	2.46	2.25	1.65	2.28
Chagasic-68	2.18	2.64	2.63	2.95	3.56	3.04
Chagasic-69	1.75	0.87	1.28	1.77	1.74	2.43
Chagasic-70	1.29	0.65	1.21	1.94	3.15	1.72
Chagasic-71	0.86	0.66	1.25	2.27	4.07	1.48
Chagasic-72	0.91	0.65	1.02	1.02	1.5	1.57
Chagasic-73	3.09	1.48	1.04	3.07	5.68	2.09
Chagasic-74	2.94	1.9	2.6	2.25	6.08	2.29
Chagasic-75	5.63	2.74	3.53	4.3	7.29	2.72
Chagasic-76	5.48	7.42	4.17	4.43	10.33	2.89
Chagasic-77	4.27	4.35	3.96	3.84	10.15	2.58
Chagasic-78	5.01	5.42	2.72	3.31	6.49	2.86
Chagasic-79	2.23	1.37	2.47	1.93	4.85	2.2
Chagasic-80	2.24	2.16	0.66	1.78	3.53	2.26
Chagasic-81	4.32	2.1	2.55	3.9	6.4	2.97
Chagasic-82	3.84	1.18	1.79	3.74	4.6	2.52
Chagasic-83	4.07	4.99	2.61	3.3	5.03	2.84
Chagasic-84	6.25	3.2	3.83	5.56	8.85	2.29
Chagasic-85	4.27	2.05	1.48	3.64	4.04	2.35
Chagasic-86	4.21	3.76	2.12	2.89	4.25	2.36
Chagasic-87	3.13	3.12	1.23	3.32	1.76	2.56
Chagasic-88	4.66	3.98	3.55	4.17	7.79	2.93
Chagasic-89	5.14	6.67	4.32	4.37	8.94	3.3
Chagasic-90	2.76	2.23	1.87	3.16	4.18	2.44
Chagasic-91	2.75	1.56	1.2	2.77	3.81	1.72
Chagasic-92	2.32	3.95	2.09	2.39	4.76	2.33
Chagasic-93	5.32	3.58	3.27	4.6	7.15	2.73
Chagasic-94	5.32	5.25	3.43	4.02	7.11	2.57
Chagasic-95	1.65	1.27	1.95	2.86	3.33	2.27
Chagasic-96	3.22	1.75	1.22	2.57	3.59	1.9
Chagasic-97	5.36	6.04	2.77	4.75	6.5	3.01
Chagasic-98	3.64	1.52	1.99	3.37	4.74	2.18
Chagasic-99	1.58	1.28	1.76	1.74	2.5	1.83
Chagasic-100	3.58	5.13	5.73	3.53	7.23	2.66
Chagasic-101	2.06	1.65	4.35	3.21	3.33	1.99
Chagasic-102	2.43	1.76	2.29	2.62	3.48	1.94
Chagasic-103	4.45	4.42	4.54	4.1	5.92	2.61
Chagasic-104	4.56	7.5	4.89	4.95	1.81	1.91
Chagasic-105	6.4	1.33	3.86	5.67	7.21	2.82
Chagasic-106	6.08	7.15	9.52	4.99	8.37	3.05
Chagasic-107	4.89	3.78	7.23	4.08	7.12	2.28
Chagasic-108	0.98	0.89	3.37	1.05	3.16	1.73
Chagasic-109	3.42	2.25	2.36	3.44	5.34	2.34
Chagasic-110	3.25	4.57	6.78	3.87	7.12	3.01
Chagasic-111	1.46	1.29	1.3	1.66	3.39	1.56
Chagasic-112	4.65	4.59	4.01	4.97	6.44	2.35
Chagasic-113	2.21	1.58	0.77	1.86	3.07	2.12
Chagasic-114	2.66	2.63	7.9	2.85	7.84	2.44
Chagasic-115	2.04	2.26	3.5	2.12	2.38	1.59
Chagasic-116	4.04	6.42	3.64	6.89	9.46	2.98
Chagasic-117	5.27	6.12	3.28	6.17	8.4	3.25
Chagasic-118	1.28	1.01	0.51	2.46	2.81	1.07
Chagasic-119	1.34	2.5	2.52	3.12	4.62	2.35
Chagasic-120	1.18	1.65	1.08	2.7	2.79	2.19
Chagasic-121	2.83	3.41	3.26	6	7.27	2.77
Chagasic-122	2.62	4.41	3.13	5.85	6.97	2.82
Chagasic-123	2.18	1.2	1.46	2.74	3.98	1.94
Chagasic-124	3.48	4.43	3.87	4.48	8.67	2.9
Chagasic-125	1.3	0.45	1.92	1.66	3.99	2.13
Chagasic-126	2.54	1.75	2.6	3.29	6.23	2.6
Chagasic-127	2.89	3.97	3.49	4.69	4.72	2.78
Chagasic-128	7.91	2.07	2.1	5.65	4.4	2.31
Chagasic-129	3.58	6.32	3.63	3.21	8.27	2.74
Chagasic-130	3.54	3.07	4.22	2.23	6.22	2.75
Chagasic-131	3.98	4.68	4.34	3.47	8.15	2.94
Chagasic-132	2.19	1.79	2.55	2.2	5.55	2.57
Chagasic-133	1.14	1.19	1.15	1.29	2.95	2.18
Chagasic-134	4.09	2.33	2.17	2.96	2.76	2.4
Chagasic-135	1.59	1.05	1.78	1.57	2.41	1.49
Chagasic-136	3.9	1.92	3.88	2.2	6.86	2.28
Chagasic-137	4.38	3.76	4.14	3.52	8.58	2.8
Chagasic-138	5.67	1.23	3.22	4.79	6.24	2.61
Chagasic-139	2	2.35	5.05	2.51	6.99	2.61
Chagasic-140	4.44	3.96	5.42	3.01	7.74	2.68
Chagasic-141	6.73	6.02	5.62	3.62	9.16	2.93
Chagasic-142	4.49	5.97	2.14	3.42	9.25	3.21
Chagasic-143	2.21	1.89	1.38	2.3	4.4	2.44
Chagasic-144	2.67	3.06	2.48	2.69	7.08	2.65
Chagasic-145	2.72	4.56	2.3	2.95	9.16	2.77
Chagasic-146	1.08	1.03	1.79	1.24	2.93	1.79
Chagasic-147	1.24	2	1.22	1.78	3.91	2.18
Chagasic-148	4.13	3.11	1.72	3.47	2.35	2.45
Chagasic-149	4.45	3.27	3.15	4.5	5.16	2.69
Chagasic-150	2.39	3.25	1.8	2.89	4.52	2.66
Chagasic-151	3.36	4.52	3.48	3.84	8.01	2.88
Chagasic-152	3.37	3.42	3.06	3.32	7.19	2.56
Chagasic-153	3.26	2.69	2.45	3.53	5.44	2.67
Chagasic-154	1.91	1.06	1.84	1.65	3.14	1.6
Chagasic-155	3.07	2.36	3.34	3.13	5.34	2.24
Chagasic-156	3.02	3.07	3.37	3.67	7.18	3.07
Chagasic-157	4.06	2.35	3.1	3.01	5.73	4.05
Chagasic-158	2.64	0.84	1.75	1.31	4.24	3.22
Chagasic-159	5.34	3.73	3.77	4.45	10.64	4.98
Chagasic-160	5.97	3.17	3.81	5.27	8.39	3.96
Chagasic-161	2.23	2.97	2.64	3.55	6.18	4.02
Chagasic-162	1.55	1.7	3.21	1.99	6.86	3.11
Chagasic-163	4.44	2.15	1.4	3.89	0.89	3.07
Chagasic-164	4.23	1.84	2.73	4.04	6.95	4.68
Chagasic-165	1.77	3.4	1.88	3.47	4.69	4.34
Chagasic-166	2.21	1.28	1.48	2.26	3.43	2.94
Chagasic-167	2.42	1.31	1.63	2.67	3.07	2.52
Chagasic-168	3.73	4.64	3.06	4.35	8.01	4.68
Chagasic-169	2.07	1.44	1.52	2.89	5.43	3.15
Chagasic-170	3.21	1.26	1.58	2.42	3	2.49
Chagasic-171	7.58	4.16	2.66	5.33	6.16	4.81
Chagasic-172	4.02	4.41	4.82	4.36	8.71	4.95
Chagasic-173	4.2	1.42	2.65	3.41	4.9	4.31
Chagasic-174	4.89	1.82	4.55	5.13	8.49	4.78
Chagasic-175	3.47	3.25	3.8	4.49	7.09	4.07
Chagasic-176	2.17	1.54	2.2	1.64	5.18	3.3
Chagasic-177	4.64	2.32	5.34	4.69	10.2	4.73
Chagasic-178	3.84	3.59	3.64	3.81	5.38	4.75
Chagasic-179	4.5	3.04	4.15	4.7	8.54	4.7
Chagasic-180	4.48	3.88	4.46	4.47	7.09	4.83
Chagasic-181	4.69	3.82	2.94	4.63	6.95	4.59
Chagasic-182	2.04	1.66	3.31	2.13	4.17	3.8
Chagasic-183	1.53	1.79	1.03	1.15	2.75	1.68
Chagasic-184	0.36	1.24	1.4	1.02	0.25	0.19
Chagasic-185	4.2	4.22	3.78	3.35	8.95	4.7
Chagasic-186	3.18	1.7	3.77	2.3	7.69	3.98
Chagasic-187	3.73	2.71	4.34	3.91	8.23	4.79
Chagasic-188	3.21	2.36	3.92	2.97	8.85	4.58
Chagasic-189	1.73	1.35	1.3	1.34	0.63	2.88
Chagasic-190	1.22	1.37	2.75	1.19	8.03	3.41
Chagasic-191	1.72	1.65	3	1.49	5.55	3.86
Chagasic-192	3.45	2.54	3.97	2.7	7.78	4.24
Chagasic-193	3.91	3.34	3.85	3.6	7.2	4.15
Chagasic-194	3.96	4.08	4.48	4.47	8.98	5.01
Chagasic-195	2.03	1.39	2.86	3.37	6.91	3.69
Chagasic-196	2.17	2.54	2.64	3.18	6.56	4.39
Chagasic-197	3.79	3.01	4.49	3.07	9.95	4.89
Chagasic-198	1.51	1.25	1.11	1.42	5.2	4.24
Chagasic-199	2.15	1.63	2.34	1.82	7.47	3.69
Chagasic-200	4.16	3.04	4.61	4.45	9.44	4.87
Chagasic-201	1.21	1.26	5.09	1.33	0.92	3.1
Chagasic-202	2.29	0.98	2.37	2.49	3.1	3.88
Chagasic-203	1.17	1.31	2.09	1.31	1.25	1.86
Chagasic-204	1.1	1.13	1.87	1.53	2.36	3.34
Chagasic-205	4	3.57	4.2	3.1	6.63	5.07
Chagasic-206	2.72	1	2.4	3.2	4.27	2.03
Chagasic-207	1.65	1.01	2.55	2.34	6.55	3.62
Chagasic-208	6.71	3.24	3.33	3.1	7.23	4.06
Chagasic-209	3.41	1.66	1.27	1.47	0.84	3.47
Chagasic-210	3.25	1.58	2.45	1.85	5.55	2.87
Chagasic-211	6.98	1.43	3.36	2.97	7.33	4.83
Chagasic-212	5.63	1.26	2.77	2.41	7.05	4.3
Chagasic-213	6.69	2.62	3	2.38	6.16	3.98
Chagasic-214	4	1.15	2.21	1.61	5.44	3.14
Chagasic-215	5.51	1.43	2.44	2.45	3.46	4.27
Chagasic-216	5.02	4.78	2.61	3.03	5.43	4.83
Chagasic-217	6.38	4.57	2.74	3.33	5.79	4.96
Chagasic-218	4.14	5.07	2.81	2.62	4.87	5.06
Chagasic-219	2.25	1.07	0.64	1.04	1.23	2.71
Chagasic-220	2.5	1.53	1.99	1.33	2.62	2.25
Chagasic-221	7.95	2.78	2.63	3.25	6.48	4.16
Chagasic-222	5.62	4.79	2.82	3.12	5.27	4.88
Chagasic-223	6.03	2.02	2.34	2.76	5.71	4.23
Chagasic-224	6.82	4.58	2.36	3.07	4.98	4.87
Chagasic-225	4.46	1.93	2.55	2.41	6.29	4.04
Chagasic-226	6.07	4.16	2.77	3.16	6.4	5.4
Chagasic-227	0.96	3.4	2.55	2.24	4.91	3
Chagasic-228	7.21	3.46	3.41	3.02	7.44	3.44
Chagasic-229	8.3	4.61	3.37	3.41	8.73	4.12
Chagasic-230	1.16	3.99	1.53	1.44	2.04	2.56
Chagasic-231	6.09	2.11	2.32	2.46	4.49	2.96
Chagasic-232	5.18	3.39	2.04	2.64	4.48	3.13
Chagasic-233	2.79	2.67	2.25	1.08	4.3	2.36
Chagasic-234	3.67	1.83	2.54	1.44	4.04	2.32
Chagasic-235	3.41	1.34	1.33	1.03	2.1	1.87
Chagasic-236	4.86	2.32	2.46	2.62	6.01	2.54
Chagasic-237	2.18	1.78	1.2	1.1	3.02	1.28
Chagasic-238	6.41	5.62	3.17	2.74	5.77	2.08
Chagasic-239	8.34	3.17	3.6	3.42	8.33	3.13
Chagasic-240	2.93	1.68	1.14	1.08	1.38	0.78
Chagasic-241	4.7	1.43	3.07	2.39	7.09	2.49
Chagasic-242	6.11	2.81	2.83	3.01	7.34	1.84
Chagasic-243	7.86	5.65	2.83	3.29	7.69	1.61
Chagasic-244	4.13	2.48	2.58	2.2	4.65	1.5
Chagasic-245	4.47	2.64	2.97	2.8	7.28	3.21
Chagasic-246	4.07	1.23	1.2	1.44	3.12	2.03
Chagasic-247	3.9	1.4	2.76	2.4	6.81	2.82
Chagasic-248	1.21	1.56	0.78	1	2.1	2.13
Chagasic-249	5.11	1.47	2.52	2.95	6.1	2.86
Chagasic-250	5.99	2.61	2.85	2.25	4.29	3.2
Chagasic-251	3.48	2.19	1.3	1.17	3.24	2.23
Chagasic-252	3.63	4.31	2.57	3.46	5.77	1.98
Chagasic-253	3.01	2.08	2.56	3.17	2.56	2.42
Chagasic-254	7.79	4.9	1.65	5.15	4.68	3.48
Chagasic-255	6.37	7.23	2.96	5.38	7.16	3.75
Chagasic-256	6.29	2.36	2.75	4.97	7.55	3.54
Chagasic-257	4.57	3.14	2.7	4.81	5.52	3.36
Chagasic-258	1.47	0.62	1.17	1.79	1.61	1.91
Chagasic-259	3.7	3.39	2.81	4.42	7.07	3.45
Chagasic-260	4.96	2.69	2.52	4.38	8.09	3.22
Chagasic-261	5.19	4.93	3.02	2.56	6.47	3.41
Chagasic-262	5.43	4.39	3	2.94	6.83	3.49
Chagasic-263	6.41	4.37	2.52	3	6.37	3.55
Chagasic-264	7.86	4.97	3.02	3.2	7.89	3.42
Chagasic-265	0.79	1.99	2.05	1.2	0.68	2.15
Chagasic-266	6.74	1.43	2.64	1.43	4.57	2.91
Chagasic-267	5.22	3.15	3.13	2.57	6.77	2.94
Chagasic-268	5.23	4.49	2.32	2.09	5.59	3.12
Chagasic-269	7.91	5.25	3.56	3.65	9.27	3.69
Chagasic-270	3.3	1.28	1.68	1.84	2.05	2.08
Chagasic-271	4.94	3.75	2.53	1.43	2.23	3.09
Chagasic-272	4.32	1.79	2.75	2.56	6.03	2.45
Chagasic-273	4.78	1.7	2.63	2.32	3.48	2.73
Chagasic-274	2.9	4.48	2.98	2.69	6.02	3.39
Chagasic-275	5.66	1.76	2.32	2.24	5.95	2.45
Chagasic-276	3.39	2.92	1.94	2.12	3.48	2.17
Chagasic-277	3.38	3.47	3.65	2.83	7.43	0.71
Chagasic-278	1.53	0.87	2.03	1.28	3.25	1.4
Chagasic-279	3.37	2.31	3.09	2.49	4.97	2.04
Chagasic-280	4.59	1.86	3.59	3.23	7.3	1.91
Chagasic-281	3.92	3.13	5.16	3.35	9.31	2.36
Chagasic-282	2.57	2.13	3.88	0.84	7.36	2.06
Chagasic-283	3.58	3.08	3.8	3.36	6.15	2.24
Chagasic-284	2.66	2.92	3.5	2.75	9.49	3.16
Chagasic-285	1.4	2.21	3.64	2.02	5.76	2.9
Chagasic-286	1.29	1.38	4.13	1.89	5.93	2.63
Chagasic-287	4.05	3.39	4.73	3.21	8.27	3.44
Chagasic-288	2.35	1.53	2.96	2.28	7.22	3.12
Chagasic-289	1.52	2	3.66	1.61	5.9	2.73
Chagasic-290	3.75	2.1	4.21	3.18	7.72	3.36
Chagasic-291	2.36	1.69	2.95	2.33	3.46	3.17
Chagasic-292	2.5	1.56	4.16	2.74	9.02	3.17
Chagasic-293	3.03	3.06	4.51	3.18	8.12	3.69
Chagasic-294	2.26	1.38	4.09	2.14	5.38	2.77
Chagasic-295	1.84	2.13	3.78	2.24	8.12	3.08
Chagasic-296	4.76	4.26	3.45	3.29	6.63	3.65
Chagasic-297	1.67	1.41	3.4	1.61	4.7	2.21
Chagasic-298	5.58	2.64	4.13	3.46	8.12	3.16
Chagasic-299	2	1.96	2.57	2.49	5.35	2.77
Chagasic-300	2.06	1.31	3.56	2.42	7.76	3.2
Chagasic-301	5.15	2.32	4.57	3.45	4.51	2.84
Chagasic-302	1.47	2.65	3.95	2.09	4.05	3.19
Chagasic-303	1.38	1.57	2.02	2.11	2.48	2.66
Chagasic-304	1.77	1.29	4.24	2.8	6.98	2.82
Chagasic-305	2.16	3.24	3.24	3.08	3.96	3.57
Chagasic-306	3.34	1.26	3.69	2.68	6.6	2.78
Chagasic-307	2.77	1.54	2.15	2.46	5.15	2.8
Chagasic-308	3.59	2.6	4.34	3.18	9.98	3.61
Chagasic-309	4.56	2.42	4.09	3.42	9.57	3.72
Chagasic-310	3.97	3.92	3.91	3.5	8.18	3.82
Chagasic-311	3.85	2.92	4.2	3.21	8.62	3.46
Chagasic-312	4.53	2.78	2.52	3.33	6.63	3.39
Chagasic-313	4.52	3.37	4.01	3.54	9.82	3.63
Chagasic-314	3.8	4.15	4.54	3.62	9.62	3.7
Chagasic-315	1.61	1.51	1.45	1.25	2.03	2.19
Chagasic-316	2.86	1.44	1.8	1.66	5.02	2.8
Chagasic-317	1.55	1.29	2.02	1.48	5.44	2.88
Chagasic-318	1.64	1.42	2.6	1.41	2.14	1.48
Chagasic-319	2.92	1.52	2.91	2.35	7.12	1.81
Chagasic-320	1.45	2.48	1.6	2.08	5.24	3.45
Chagasic-321	4.06	2.53	3.74	3.09	9.59	3.68
Chagasic-322	2.15	1.19	3.66	1.59	5.32	2.36
Chagasic-323	1.24	1.23	3.08	2.67	4.98	3.34
Chagasic-324	1.98	1.39	3.45	2.34	5.38	3.35
Chagasic-325	4.08	1.53	3.54	3.37	4.19	2.5
Chagasic-326	3.22	2.34	4.41	2.91	7.22	2.75
Chagasic-327	2.47	1.68	3.17	2.68	7.35	2.26
Chagasic-328	2.81	2.29	4.02	3.02	9.83	2.27
Chagasic-329	1.36	2.85	4.13	2.53	6.06	2.17
Chagasic-330	1.41	1.9	3.88	3.02	6.83	2.2
Chagasic-331	2.58	0.91	3.14	1.55	4.48	1.81
Chagasic-332	1.97	1.64	2.83	1.69	5.94	2.15
Chagasic-333	4.74	2.23	4.1	3.37	8.76	2.58
Chagasic-334	1.89	1.61	3.83	2.58	6.18	2.37
Chagasic-335	2.72	3.63	3.93	3.62	6.12	2.58
Chagasic-336	3.29	2.49	4.13	2.95	9.32	2.3
Chagasic-337	2.87	1.75	3.27	2.58	5.96	2.11
Chagasic-338	2.03	2.14	2.2	2.16	5.88	1.98
Chagasic-339	2.64	1.04	2.7	2.37	4.91	2.14
Chagasic-340	2.09	1.29	2.64	1.67	3.07	1.48
Chagasic-341	3.96	3.17	4.19	3.39	7.29	2.59
Chagasic-342	2.73	1.98	4.06	3.23	8.71	2.53
Chagasic-343	3.17	1.91	3.87	3.3	8.13	2.03
Chagasic-344	2.1	1.33	2.23	2.31	5.47	1.93
Chagasic-345	1.53	1.33	3.58	2.57	7.32	1.7
Chagasic-346	3.49	1.75	3.38	2.85	7.53	2.06
Chagasic-347	2.29	1.89	3.13	2.63	5.33	1.94
Chagasic-348	3.64	1.39	2.89	3.21	7.57	2.32
Chagasic-349	2.58	2.61	2.91	2.6	5.68	2.33
Chagasic-350	1.24	1.57	2.44	1.77	4.63	1.64
Chagasic-351	1.91	1.4	4.39	2.94	10.2	2.26
Chagasic-352	1.37	1.05	2.26	1.72	5.81	1.87
Chagasic-353	4.47	1.2	3.76	3.16	7.85	1.95
Chagasic-354	2.01	2.68	3.97	2.58	6.97	1.83
Chagasic-355	1.63	2.61	4.04	2.99	6.34	2.17
Chagasic-356	1.4	1.75	3.63	2.76	4.84	1.97
Chagasic-357	1.42	2.09	1.38	2.08	2.82	2.01
Chagasic-358	1.79	1.51	3.24	2.39	5.96	2.1
Chagasic-359	1.44	1.62	3.5	1.61	5.31	1.62
Chagasic-360	2.17	1.51	3.51	2.75	6.51	1.72
Chagasic-361	1.25	2.35	3.43	1.67	5.48	1.75
Chagasic-362	2.57	2	3.38	2.78	5.22	1.97
Chagasic-363	1.87	1.92	3.54	2.54	5.69	1.94
Chagasic-364	3.94	2.84	3.36	3.09	5.39	2.03
Chagasic-365	2.97	2.67	3.98	2.59	8.97	1.88
Chagasic-366	2.94	2.18	2.13	2.15	6.44	1.58
Chagasic-367	1.55	1.74	4.12	2.19	5.74	1.56
Chagasic-368	1.6	1.64	2.98	2.06	6.95	1.73
Chagasic-369	1.09	1.84	3.12	2.49	3.89	2.26
Chagasic-370	1.33	1.97	3.77	2.87	3.91	2.16
Chagasic-371	3.55	3.55	3.22	3.19	7.76	2.07
Chagasic-372	1.32	2.57	3.16	2.33	4.05	1.89
Chagasic-373	1.55	1.8	2.11	1.92	4.35	1.69
Chagasic-374	4.03	4.13	4.2	3.66	9.36	2.27
Chagasic-375	3.16	1.41	1.44	2.61	3.36	1.48
Chagasic-376	3.62	2.86	3.59	2.98	3.68	1.92
Chagasic-377	1.41	1.88	1.18	1.55	2.98	1.4
Chagasic-378	1.39	1.51	2.44	2.05	3.6	1.35
Chagasic-379	2.2	1.68	3.66	3.17	7.99	2.12
Chagasic-380	3.7	4	4.43	2.74	8.33	2.52
Chagasic-381	2.92	1.7	3.25	2.4	6.39	1.83
Chagasic-382	4.39	3.83	3.61	3.12	7.21	2.44
Chagasic-383	1.71	3.02	1.72	2.11	3.12	2.01
Chagasic-384	2.72	1.52	2.09	2.58	6.91	2.01
Chagasic-385	3.39	1.41	2.85	2.41	5.69	1.36
Chagasic-386	3.51	2.46	4.33	2.84	8.46	2.19
Chagasic-387	4.01	1.89	3.75	3.02	7.82	2.14
Chagasic-388	2.32	1.33	1.32	1.83	3.08	1.34
Chagasic-389	3.26	2.52	3.3	2.77	7.61	1.84
Chagasic-390	3.87	2.49	4.23	3.05	7.92	2.08
Chagasic-391	3.08	2.62	4.05	2.64	6.88	1.76
Chagasic-392	5.14	3.81	3.89	3.28	8.79	2.32
Chagasic-393	2.64	2.99	3.43	2.65	8.43	2.57
Chagasic-394	4.34	1.24	0.4	0.48	1.1	0.61
Chagasic-395	1.24	1.23	3.72	1.86	3.95	1.49
Chagasic-398	1.14	1.14	2.09	1.37	0.61	1.75
Chagasic-399	0.51	1.06	1.16	1.59	1.33	1.48
Chagasic-400	0.41	1.47	1.26	1.25	1.69	1.5
Chagasic-401	3.91	4.04	1.9	4.29	6.22	2.64
Chagasic-402	4.68	4.44	2.42	4.94	7.22	2.56
Chagasic-403	1.94	5.54	2.42	4	6.58	2.78
Chagasic-404	1.69	1.82	1.56	1.83	3.12	1.82
Chagasic-405	3.08	3.36	0.99	2.71	3.85	2.09
Chagasic-406	4.81	3.79	1.75	3.65	6.81	2.49
Chagasic-407	6.08	3.94	2.36	3.56	4.38	2.65
Chagasic-408	2.38	6.1	2.66	4.06	7.41	2.59
Chagasic-409	2.77	1.64	0.38	2.44	2.52	1.51
Chagasic-410	3.27	1.18	1.17	2.1	2.14	1.52
Chagasic-411	2.44	2.24	1.63	3.92	6.73	2.37
Chagasic-412	2.59	2.21	2.02	3.93	2.6	2.36
Chagasic-413	0.85	1.98	1.68	2.62	5.4	1.99
Chagasic-414	2.77	1.44	2.06	1.65	2.04	1.92
Chagasic-416	3.65	0.91	0.94	1	0.86	0.99
Chagasic-417	4.6	2.2	0.75	3.48	4.56	1.63
Chagasic-418	2.51	2.86	1.69	4.14	4.58	2.14
Chagasic-419	1.68	0.86	2.11	2.55	3.45	2.48
Chagasic-420	4.76	2.98	1.79	2.14	3.4	1.28
Chagasic-421	5.46	5.7	2.42	5.43	8.88	2.69
Chagasic-422	4.02	5.94	2.37	5.17	6.81	2.64
Chagasic-423	5.83	2.31	1.52	3.63	3.35	2.02
Chagasic-424	1.47	5.85	5.69	4.48	7.29	2.57
Chagasic-425	1.24	1.62	3.96	2.54	3.16	1.76
Chagasic-426	2.53	1.84	4.4	1.19	2.63	1.76
Chagasic-427	1.83	1.25	1.04	3.28	4.24	1.16
Chagasic-428	2.04	1.6	4.1	2.67	3.49	1.44
Chagasic-429	1.55	1.44	2.32	2.01	2.35	1.49
Chagasic-430	3.48	1.73	1.17	1.9	1.81	1.37
Chagasic-431	2.8	1.96	1.04	1.95	3.72	1.8
Chagasic-432	2.05	3.11	3.82	2.76	3.37	2.12
Chagasic-433	3.59	1.77	1.18	1.77	0.92	1.59
Chagasic-434	2.64	0.93	5.42	3.58	7.31	2.4
Chagasic-435	5.18	1.59	2.22	1.95	1.51	1.89
Chagasic-436	1.48	6.43	7.05	5.14	8.93	2.61
Chagasic-437	2.96	1.67	1.28	2.68	2.58	1.53
Chagasic-438	2.95	2.42	1.72	2.79	3.39	1.89
Chagasic-439	4.64	6.49	2.85	3.74	4.53	2.31
Chagasic-440	5.03	5.92	2.37	4.87	7.04	2.65
Chagasic-441	4.56	2.6	2.33	2.75	4.71	1.97
Chagasic-442	2.13	2.03	1.25	1.64	1.44	1.28
Chagasic-443	3.79	2.23	2.31	2.76	5.26	2.18
Chagasic-444	5.93	6.97	2.76	4.9	5.87	2.58
Chagasic-445	4.51	1.44	1.34	1.98	1.61	1.19
Chagasic-446	1.77	1.22	1.7	2.08	5.15	1.86
Chagasic-447	2.81	2.46	2.15	2.6	4.04	1.59
Chagasic-448	4.82	3.79	2.8	3.68	6.45	1.77
Chagasic-449	1.8	1.18	1.05	1.37	1.63	1.14
Chagasic-450	2.37	2.22	2.03	2.6	5.76	1.94
Chagasic-451	2.15	4.93	2.6	3.23	3.92	2.16
Chagasic-452	6.5	6.68	2.88	4.98	8.51	2.72
Chagasic-453	5.6	6.14	2.84	3.4	1.42	2.55
Chagasic-454	4.99	3.18	1.72	3.14	3.4	2.08
Chagasic-455	3.14	2.11	3.1	3.23	4.6	1.59
Chagasic-456	4.15	2.67	2.94	3.85	6.14	1.96
Chagasic-457	2.09	3.94	3.39	4.07	8.06	3.1
Chagasic-458	2.33	1.39	2.26	1.94	7.19	2.33
Chagasic-459	2.3	1.22	4.09	3.07	7.01	2.68
Chagasic-460	1.07	2.09	3.43	3.47	5.86	2.85
Chagasic-461	1.53	1.37	2.92	3.12	5.53	3.17
Chagasic-462	2.79	1.18	3.83	2.48	6.69	1.43
Chagasic-463	2.47	1.41	3.08	2.32	5.56	2.46
Chagasic-464	2.28	2.33	4.42	4.35	9.15	3.15
Chagasic-465	0.88	1.35	2.34	2.39	4.19	2.44
Chagasic-466	1.26	1.17	0.92	1.54	3.02	1.96
Chagasic-467	0.85	1.24	2.05	1.75	4.65	1.97
Chagasic-468	2.09	1.55	3.71	3.03	8.82	2.93
Chagasic-469	1.77	1.65	3.59	3.16	7.98	3.05
Chagasic-470	1.93	3.28	3.83	3.68	8.1	2.87
Chagasic-471	1.16	1.21	0.92	2.63	4.96	2.25
Chagasic-472	3.52	2.51	3.45	3.95	7.62	3.04
Chagasic-473	1.12	0.86	2.58	2.47	6.55	2.15
Chagasic-474	1.05	1.31	2.13	2.58	4.9	2.36
Chagasic-475	1.06	1.29	2.8	1.69	6.21	2.45
Chagasic-476	1.25	0.8	2.69	1.49	2.48	1.94
Chagasic-477	1.71	1.19	2.22	2.35	4.63	1.89
Chagasic-478	3.24	2.86	3.62	3.88	8.43	2.83
Chagasic-479	1.92	1.64	4.27	3.88	8.1	3.02
Chagasic-480	2.15	2.87	3.61	3.71	8.1	3.11
Chagasic-481	2.86	4.1	3.73	3.94	8.26	3.46
Chagasic-482	3.59	0.65	3.61	3.9	7.38	2.79
Chagasic-483	1.8	2.31	1.51	2.66	6.49	2.71
Chagasic-484	1.25	1.33	2.46	2.01	6.6	2.2
Chagasic-485	3.16	1.08	2.63	3.02	4.95	2.6
Chagasic-486	3.09	1.11	2.82	3.31	7.19	2.71
Chagasic-487	1.93	1.59	1.99	1.6	2.8	1.68
Chagasic-488	1.85	0.81	2.08	1.7	5.22	1.8
Chagasic-489	3.26	2.01	2.38	3.87	6.14	3.02
Chagasic-490	2.95	3.44	4.42	3.81	8.68	2.82
Chagasic-491	2.64	3.05	3	3.47	8.39	3.02
Chagasic-492	2.08	3.05	2.48	2.99	5.66	2.96
Chagasic-493	0.93	1.74	3.18	2.36	6.33	2.48
Chagasic-494	1.52	0.92	2.21	2.18	4.77	2.06
Chagasic-495	0.75	0.68	1.73	1.96	3.69	2.12
Chagasic-496	1.2	0.81	2.56	1.15	5.54	1.87
Chagasic-497	2.94	1.63	3.82	2.64	7.25	2.73
Chagasic-498	2.84	2.82	3.9	3.37	9.59	2.88
Chagasic-499	1.92	2.47	3.64	3.18	6.93	2.28
Chagasic-500	2.48	0.95	1.61	2.52	5.31	1.48
Chagasic-501	1.39	1.44	1.05	1.22	1.27	1.46
Chagasic-502	0.74	1.02	3.73	1.79	5.94	2.09
Chagasic-503	2.07	2.18	2.73	3.36	6.71	0.98
Chagasic-504	2.64	1.67	3.47	3.76	5.61	2.87
Chagasic-505	2.27	2.11	3.97	3.85	7.08	2.85
Chagasic-506	1	0.89	1.26	1.74	3.47	1.47
Chagasic-507	2.88	1.53	3.48	2.87	5.98	2.68
Chagasic-508	1.15	1.38	2.95	1.66	2.94	2.14
Chagasic-509	1.81	1.71	3.05	2.28	3.32	2.21
Chagasic-510	2.84	1.7	4.18	3	9.15	2.52
Chagasic-511	2.69	2.42	2.99	2.65	5.53	2.97
Chagasic-512	2.75	2.16	3.73	2.97	7.77	2.98
Chagasic-513	0.98	1.44	2.25	1.39	3.68	1.62
Chagasic-514	1.84	1.47	1.33	1.78	3.58	2.41
Chagasic-515	1.36	1.58	3.71	3.27	8.4	2.7
Chagasic-516	2.45	2.01	3.82	2.88	9.67	2.66
Chagasic-517	2.15	1.28	3.69	2.9	8.17	3.25
Chagasic-518	3.24	1.23	3.91	2.92	7.89	2.7
Chagasic-519	4.07	1.44	3.86	3.2	8.96	2.97
Chagasic-520	1.34	1.25	3.59	3.37	4.63	3.11
Chagasic-521	2.4	3.5	4	3.94	7.19	2.72
Chagasic-522	4.02	4.22	3.96	4.3	8.08	4.05
Chagasic-523	3.06	1.23	2.95	3.28	5.7	2.94
Chagasic-524	0.81	3.04	3.16	3.52	7.84	3.99
Chagasic-525	1.08	0.79	1.54	1.98	2.77	2.2
Chagasic-526	2.91	3.14	4.17	3.83	9.33	3.04
Chagasic-527	2.51	1.93	3.52	3.4	8.51	3.46
Chagasic-528	1.19	1.33	1.29	1.93	2.8	2.13
Chagasic-529	0.78	0.88	1.56	1.72	2.01	2.15
Chagasic-530	1.69	0.87	1.8	2.42	3.81	3.11
Chagasic-531	2.12	2.02	4.26	4.06	8.42	3.35
Chagasic-532	1.26	1.22	1.86	2.55	6.91	3.89
Chagasic-533	1.97	0.92	2.6	2.24	5.15	2.75
Chagasic-534	1.89	1.12	3.64	3.37	7.26	2.49
Chagasic-535	1.6	2.37	3.22	3.02	8.72	2.52
Chagasic-536	0.92	1.26	3.69	3.35	9.55	3.45
Chagasic-537	4.09	3.12	3.92	3.77	10.77	3.36
Chagasic-538	3.11	3.55	8.32	2.98	7.78	2.48
Chagasic-539	2.6	4.79	5.31	3.74	6.82	0.36
Chagasic-540	2.49	2.94	6.07	3.14	6.58	3.09
Chagasic-541	2.17	2.62	2.7	2.43	6.02	2.12
Chagasic-542	4.59	3.93	2.16	3.15	9.01	2.07
Chagasic-543	7.11	3.05	5.52	3.58	8.9	3.1
Chagasic-544	2.8	1.4	2.43	2.02	2.49	1.83
Chagasic-545	1.8	2.39	4.02	2.33	7.66	3.38
Chagasic-546	3.92	1.56	5.29	2.03	5.38	1.79
Chagasic-547	3.39	1.9	1.54	2.51	4.07	1.72
Chagasic-548	3.56	2.92	5.92	3.05	8.34	3.64
Chagasic-549	3.98	2.5	1.79	2.88	5.76	1.47
Chagasic-550	7.11	3.66	4.67	3.6	5.96	2.19
Chagasic-551	1.49	1.31	1.1	1.38	2.32	2.02
Chagasic-552	1.19	2.39	2.86	1.88	4.9	1.68
Chagasic-553	4.45	4.07	2.08	3	8.74	2.04
Chagasic-554	2.93	4.14	2.19	2.78	4.69	2.5
Chagasic-555	3.24	1.61	5.7	2.33	7.64	2.74
Chagasic-556	3.09	2.12	2.88	2.62	8.77	1.69
Chagasic-557	1.44	1.22	1.18	1.29	3.74	1.11
Chagasic-558	1.08	1.64	2.2	2.16	4.17	2.29
Chagasic-559	2.34	3.47	3.46	2.51	6.72	3.95
Chagasic-560	1.2	1.42	2.03	1.5	2.51	1.64
Chagasic-561	4.58	2.95	5.63	3.51	8.81	2.53
Chagasic-562	2.91	3.69	3.74	2.45	8.74	4.16
Chagasic-563	3.02	2.83	2.57	2.54	8.33	2.33
Chagasic-564	2.98	2.74	2.94	2.47	5.95	2.03
Chagasic-565	3.08	3.25	1.44	2.26	5.91	1.33
Chagasic-566	3.54	2.8	1.83	2.34	5.77	2.46
Chagasic-567	2.02	3.36	1.64	2.2	4.33	1.96
Chagasic-568	6.06	5.73	4.55	5.15	8.47	3.28
Chagasic-569	2.58	2.59	2.54	2.02	7.52	2.26
Chagasic-570	2.93	1.86	1.71	2.4	4.7	1.52
Chagasic-571	5.03	2.57	3.15	2.86	9.64	2.35
Chagasic-572	2.34	1.54	1.96	2.32	5.22	1.79
Chagasic-573	3.21	1.72	0.99	2.29	4.21	1.84
Chagasic-574	4.25	2.56	2.92	2.42	9.26	1.93
Chagasic-575	2.73	2.23	2.27	2.48	4.92	1.33
Chagasic-576	1.14	1.79	1.92	1.63	4.88	2.02
Chagasic-577	5.7	3.32	2.76	3.08	8.98	2.21
Chagasic-578	1.06	0.49	1.88	1.65	2.38	1.76
Chagasic-579	2.22	2.55	3.17	2.28	11.51	1.66
Chagasic-580	1.9	3.3	2.3	2.11	7.2	2.09
Chagasic-581	5.36	1.9	5.42	5.13	7.28	3.15
Chagasic-582	3.34	1.4	2.62	2.15	8.76	1.51
Chagasic-583	2.78	2.17	2.19	2.36	6.38	2.28
Chagasic-584	2.36	1.64	2.2	2.02	3.22	1.74
Chagasic-585	3.68	2.7	1.82	2.59	5.44	1.76
Chagasic-586	2.52	0.99	2.74	2.33	5.13	1.92
Chagasic-587	3.81	3.21	1.56	2.85	3.65	2.37
Chagasic-588	2.2	1.82	3.55	2.11	5.49	3.25
Chagasic-589	4.49	3.48	2.95	2.79	9.82	2.5
Chagasic-590	1.3	2.39	1.33	1.41	2.44	1.67
Chagasic-591	2.22	1.53	2.84	1.89	4.83	3.22
Chagasic-592	4.21	3.74	3.1	2.56	8.03	2.25
Chagasic-593	1.86	1.62	1.02	1.76	3.89	2.56
Chagasic-594	4.92	3.6	3.07	2.82	11.28	2.06
Chagasic-595	4.81	3.73	4.2	2.74	11.36	4.13
Chagasic-596	2.37	2.1	3.12	2.2	7.55	2.75
Chagasic-597	3.82	2.27	3.88	2.86	9.5	2.77
Chagasic-598	2.08	2.19	3.48	2.13	6.26	2.79
Chagasic-599	2.05	1.76	3.11	2.31	8.35	3.28
Chagasic-600	4.36	3.75	2.59	2.67	7.63	3.37
Chagasic-601	2.54	3.4	3.72	2.43	7.39	3.11
Chagasic-602	2.04	0.97	1.48	1.31	1.3	0.8
Chagasic-603	3.05	1.98	2.56	2.18	9.59	1.54
Chagasic-604	3.02	1.4	5.23	2.01	5.87	2.24
Chagasic-605	3.03	3.88	4.16	2.63	10.89	2.28
Chagasic-606	2.91	5.12	3.02	2.85	7.6	2.02
Chagasic-607	3.66	5.94	1.95	3.13	6.26	2.15
Chagasic-608	4.82	2.56	2.59	2.32	9.45	1.9
Chagasic-609	2.7	1.45	3.85	2.21	9.61	2.8
Chagasic-610	2.42	1.9	3.32	2.21	7.27	2.84
Chagasic-611	2.03	1.25	2.11	1.69	1.96	2.39
Chagasic-612	3.13	1.61	2.56	2.02	5.87	1.92
Chagasic-613	1.56	1.3	1.02	1.12	3.71	1.55
Chagasic-614	1	1	1.08	0.98	3.03	1.12
Chagasic-615	3.6	1.91	2.02	2.79	5.63	1.64
Chagasic-616	4.32	4.44	2.19	3.23	7.74	3
Chagasic-617	3.06	3.24	2.88	2.45	7.17	4.48
Chagasic-618	1.82	3.01	3.63	2.26	8.4	3.84
Chagasic-619	3.27	2.19	2.47	2.4	6.45	1.77
Chagasic-620	2.6	1.64	3.87	2.26	7.6	3.75
Chagasic-621	4.5	1.5	2.73	2.41	8.9	2.05
Chagasic-622	3.09	1.36	2.4	2.51	5.48	2.7
Chagasic-623	3.83	2.97	2.5	2.46	7.72	2.02
Chagasic-624	1.64	1.61	3.4	1.91	7.96	3
Chagasic-625	1.95	0.88	1.12	1.94	4.78	1.5
Chagasic-626	3.58	3.75	2.85	2.65	8.21	2.22
Chagasic-627	2.39	2.67	2.35	2.54	6.28	1.64
Chagasic-628	4.39	2.83	1.38	3.05	5	1.35
Chagasic-629	3.55	3.78	1.82	2.78	7.08	1.61
Chagasic-630	2.54	1.88	0.33	2.93	3.05	2.51
Chagasic-631	2.02	1.34	1.19	1.45	5.06	1.23
Chagasic-632	1.8	3.03	2.12	1.55	6.55	1.65
Chagasic-633	4.06	3.54	2.95	2.58	10.56	2.48
Chagasic-634	3.92	3.15	2.55	2.28	8.92	1.79
Chagasic-635	3.4	1.89	2.16	1.59	7.21	1.84
Chagasic-636	4.02	2.17	1.79	2.7	7.67	1.73
Chagasic-637	4.02	3.16	2.8	2.78	9.21	2.14
Chagasic-638	4.48	2.42	2.58	2.14	7.83	1.72
Chagasic-639	1.32	0.95	1.25	1.03	4.33	1.27
Chagasic-640	1.26	1.59	1.55	1.07	4.34	1.21
Chagasic-641	2.63	2.81	1.68	1.87	5.41	1.75
Chagasic-642	3.83	1.42	1.75	1.99	3.54	1.3
Chagasic-643	3.65	3.62	2.85	3.23	8.09	1.92
Chagasic-644	4.73	1.42	0.98	3.38	2.38	2.06
Chagasic-645	3.13	1.45	1.89	1.81	6.63	2.09
Chagasic-646	2.43	1.54	3.37	2.02	9.35	1.26
Chagasic-647	3.42	1.58	2.68	2.3	7.15	1.96
Chagasic-648	5.62	3.51	1.92	3.3	6.84	1.93
Chagasic-649	1.04	1.43	1.9	2.32	3.81	1.23
Chagasic-650	2.62	2.76	2.93	2.02	5.07	1.87
Chagasic-651	5.06	3.94	3.34	2.39	8.54	2.21
Chagasic-652	3.26	0.92	2.73	1.8	3.83	1.56
Chagasic-653	3.48	2.21	2.77	2.84	7.41	1.86
Chagasic-654	2.44	2.68	2.82	2.48	7.68	2.05
Chagasic-655	3.12	1.33	2.85	2.39	9.04	1.78
Chagasic-656	1.87	1.34	1.55	1.75	1.44	2.49
Chagasic-657	2.44	0.92	1.47	1.86	4.6	1.31
Chagasic-658	2.64	1.96	1.43	2.42	5.79	1.68
Chagasic-659	2.37	1.96	2.21	2.19	6.7	1.39
Chagasic-660	2.27	2.38	2.74	2.34	8.91	1.93
Chagasic-661	1.39	1.53	1.56	1.26	1.32	1.66
Chagasic-662	4.47	1.66	2.49	2.06	6.52	2.1
Chagasic-663	2.28	1.1	2.37	2.18	3.59	1.95
Chagasic-664	2.06	0.9	2.02	1.75	2.18	1.08
Chagasic-665	1.69	2.4	1.98	2.29	4.92	2.16
Chagasic-666	4.16	2.57	3.03	2.42	6.58	1.79
Chagasic-667	4.02	2.37	3.16	2.58	8.9	2.14
Chagasic-668	5.6	2.45	5.94	3.6	7.46	3.5
Chagasic-669	1.33	1.34	0.99	1.55	2.37	1.93
Chagasic-670	5.28	3.34	3.01	3.72	10.63	2.2
Chagasic-671	3.03	2.65	1.47	2.69	7.01	1.62
Chagasic-672	3.78	2.79	2.83	2.79	10.39	2.46
Chagasic-673	3.42	3.19	3.2	2.49	11.75	2.18
Chagasic-674	2.65	1.8	2.34	2.09	5.09	1.95
Chagasic-675	3.45	4.88	3	3.13	7.86	1.77
Chagasic-676	2.03	3.36	1.42	1.75	2.76	2.42
Chagasic-677	1.81	1.22	1.62	2.01	4.16	2.06
Chagasic-678	3.37	2.45	3.12	2.6	9.37	2.1
Chagasic-679	2.69	0.53	2.77	2.27	7.79	1.62
Chagasic-680	3.53	0.87	1.6	3.07	2.9	1.87
Chagasic-681	7.88	5.64	5.7	7.02	6.86	3.49
Chagasic-682	2.7	1.63	2.9	2.32	6.81	2.34
Chagasic-683	4.1	2.37	4.41	3.55	5.08	1.75
Chagasic-684	3.02	1.05	2.74	2.5	9.06	1.9
Chagasic-685	1.83	0.92	1.97	2	2.56	1.55
Chagasic-686	1.63	1.4	2.27	0.99	3.23	2.48
Chagasic-687	3.59	1.43	2.3	1.83	4.4	1.6
Chagasic-688	2.49	1.79	2.2	2.34	4.38	1.86
Chagasic-689	3.79	2.86	1.74	2.57	5.56	1.49
Chagasic-690	2.47	3.85	2.34	2.61	7.12	2.65
Chagasic-691	1.57	0.97	4.92	3.53	3.85	2.8
Chagasic-692	3.49	2.89	9.65	5.1	6.32	3.09
Chagasic-693	6.34	2.09	3.64	4.88	4.88	2.27
Chagasic-694	3.39	1.44	2.33	3.05	2.81	2.4
Chagasic-695	1.61	1.95	1.41	2.11	2.37	1.3
Chagasic-696	2.81	0.97	3.38	1.69	4.94	2.04
Chagasic-697	4.21	6.59	1.37	3.02	6.48	2.77
Chagasic-698	4.03	4.11	2.22	3.03	3.78	1.93
Chagasic-699	3.76	5.2	2.43	2.71	7.36	2.69
Chagasic-700	5.93	6.38	1.77	3.91	4.16	3.31
Chagasic-701	4.56	2.2	5.3	3.3	6.64	3.05
Chagasic-702	5.63	2.19	2.63	3.2	7.28	2.04
Chagasic-703	3.17	3.5	1.76	2.59	4.22	1.8
Chagasic-704	3.03	2.02	1.79	2.86	3.37	1.77
Chagasic-705	4.47	2.64	2.27	3.2	6.62	2.94
Chagasic-706	1.9	0.82	1.49	1.28	3.25	1.37
Chagasic-707	4.95	1.37	2.82	2.35	9.53	2.01
Chagasic-708	2.67	2.86	2.77	2.66	7.51	2.27
Chagasic-709	4.69	3.88	1.75	3.25	6.38	2.04
Chagasic-710	2.65	2.24	1.83	2.46	5.79	1.94
Chagasic-711	3.73	1.68	5.45	2.5	8.13	2.46
Chagasic-712	1.01	0.69	1.69	0.8	2.86	0.9
Chagasic-713	1.12	1.25	1.48	1.77	1.75	1.28
Chagasic-714	1.43	1.47	1.8	2.04	5.11	2.05
Chagasic-715	3.05	1.87	5.75	2.17	6.54	2.81
Chagasic-716	4.9	7.6	2.11	3.61	6.16	2.94
Chagasic-717	1.89	1.63	1.91	2.27	4.69	1.82
Chagasic-718	3.8	2.17	1.94	2.84	6.5	1.89
Chagasic-719	3.48	2.59	3.48	3.03	6.36	3.54
Chagasic-720	1.38	2.33	2.15	2.43	5.78	2.02
Chagasic-721	4.21	1.16	1.99	2.94	6.29	1.35
Chagasic-722	3.34	4.38	2.43	2.78	7.86	2.94
Chagasic-723	2.56	1.22	2.2	2.22	4.72	2.38
Chagasic-724	6.17	5.26	2.09	3.98	4.15	2.94
Chagasic-725	2.23	1.46	1.17	1.69	2.94	2.43
Chagasic-726	2.35	3.56	1.5	1.9	3.04	1.52
Chagasic-727	4.38	7.04	2.14	3.59	7.88	3.43
Chagasic-728	5.78	1.93	2.06	2.05	2.65	2.88
Chagasic-729	4.04	4.36	1.42	3.14	4.29	2.06
Chagasic-730	5.12	1.6	6.41	3.52	6.22	3.54
Chagasic-731	6.03	1.85	2.56	2.78	7.95	2.19
Chagasic-732	2.97	2.79	3.26	2.91	8.69	1.69
Chagasic-733	1.75	0.86	1.71	1.44	2.13	0.95
Chagasic-734	3.91	3.77	0.92	2.57	2.06	2.56
Chagasic-735	6.92	2.41	4.48	3.57	6.38	3.51
Chagasic-736	1.57	1.75	2.76	1.92	6.1	1.17
Chagasic-737	3.3	2.42	1.58	2.66	7.01	1.23
Chagasic-738	3.84	1.87	4.9	3	7.28	2.5
Chagasic-739	1.66	1.46	1.79	1.47	2.09	1.77
Chagasic-740	6.8	3.3	6.03	3.69	8.76	4.46
Chagasic-741	1.96	1.83	1.75	2.04	3.36	1.25
Chagasic-742	6.06	3.29	6	3.76	8.66	3.49
Chagasic-743	1.11	1.35	2.47	1.7	4.51	0.99
Chagasic-744	2	1.43	2.42	1.99	5.69	1.55
Chagasic-745	3.44	1.22	1.14	2.58	5.71	1.18
Chagasic-746	1.34	1.61	1.83	1.66	3.03	1.71
Chagasic-747	2.03	1.28	1.57	1.35	5.62	1.5
Chagasic-748	3.7	2.47	2.07	2.87	9.25	1.59
Chagasic-749	5.07	2.86	2.86	2.88	9.71	2.28
Chagasic-750	3.7	2.88	3.2	2.92	7.38	1.98
Chagasic-751	3.78	2.86	1.91	2.93	6.83	1.74
Chagasic-752	3.17	6.43	1.67	2.86	5.11	2.65
Chagasic-753	6.56	2.43	5.2	3.58	5.58	3.7
Chagasic-754	4.01	1.79	5.37	2.46	5.85	2.07
Chagasic-755	3.53	2.74	1.64	2.68	5.03	1.24
Chagasic-756	4.58	2.84	2.8	2.79	6.77	1.98
Chagasic-757	4.32	5.11	2.51	3.12	7.34	3.27
Chagasic-758	6.58	3.16	5.95	4.23	9.98	3.43
Chagasic-759	2.92	1.88	2.99	2.27	6.77	1.81
Chagasic-760	3.96	4.72	2.1	3.16	9.29	1.5
Chagasic-761	5.73	2.26	2.58	3.1	9.52	2.39
Chagasic-762	2.7	1.47	3.24	2.2	8.75	1.71
Chagasic-763	2.91	2.51	2.21	2.55	6.32	2.62
Chagasic-764	6.01	2.41	2.92	3.27	9.82	2.6
Chagasic-765	2.18	2.18	1.86	1.98	3.37	1.56
Chagasic-766	2.57	1.39	1.9	2	4.82	1.62
Chagasic-767	4.83	1.89	2.76	3.08	5.24	2.66
Chagasic-768	1.56	1.08	1.58	1.98	4.6	1.26
Chagasic-769	1.65	3.01	2.56	1.82	5.25	0.99
Chagasic-770	2.33	2.82	1.86	2.15	5.2	2.92
Chagasic-771	1.59	1.26	1.39	1.94	3.1	1.07
Chagasic-772	0.92	0.94	1.99	1.56	5.72	2.21
Chagasic-773	1.65	1.72	1.88	2.06	3.83	1.15
Chagasic-774	3.52	2.3	5.95	3.1	7.95	2.55
Chagasic-775	1.48	1.65	1.18	1.37	2.14	1.09
Chagasic-776	4.45	5.41	2.7	3.32	8.26	3.08
Chagasic-777	3.41	2.06	3.34	2.52	2.87	2.9
Chagasic-778	1.99	1.85	1.82	1.63	9.22	1.78
Chagasic-779	2.38	4.59	2.57	2.6	5.69	1.34
Chagasic-780	3.26	1.14	3.19	1.82	3.39	2.53
Chagasic-781	4.09	2.52	2.85	2.79	8.63	2.18
Chagasic-782	3.18	4.41	2.93	2.9	7.44	2.01
Chagasic-783	3.01	2.35	2.49	3.12	5.96	2.81
Chagasic-784	3.24	2.03	1.74	1.58	3.77	1.32
Chagasic-785	3.19	4.74	2.88	2.82	7.44	1.56
Chagasic-786	4.94	6.02	1.83	2.99	7.02	3.21
Chagasic-787	2.99	1.47	5.11	2.67	4.68	2.86
Chagasic-788	2.72	5.16	2.9	2.79	8.22	1.97
Chagasic-789	1.16	2.77	2.13	1.28	6.78	1.89
Chagasic-790	1.43	1.14	2.32	1.67	4.41	2.25
Chagasic-791	4.61	1.41	1.49	2.35	4.93	1.64
Chagasic-792	2.93	1.88	2.55	1.73	6.81	1.25
Chagasic-793	2.03	2.59	3.66	2.25	5.6	3.17
Chagasic-794	3.81	1.52	2.21	2.31	6.14	1.79
Chagasic-795	3.82	3.96	2.62	3.26	9.28	2.8
Chagasic-796	4.59	3.83	1.58	3.16	5.23	2.99
Chagasic-797	0.96	1.31	2.53	1.49	4.41	2.3
Chagasic-798	2.54	1.14	2.13	1.81	4.9	1.4
Chagasic-799	1.27	3.01	3.46	1.9	6.58	1.26
Chagasic-800	2.13	3.38	3.81	2.39	8.04	3.82
Chagasic-801	1.41	2.28	2.29	1.71	3.72	1.41
Chagasic-802	2.93	2.32	2.31	2.34	6.2	2.4
Chagasic-803	3.1	5.12	3.21	2.7	8.18	2.1
Chagasic-804	2.27	1.2	2.15	1.75	3.52	1.38
Chagasic-805	4.44	1.32	1.63	2	2.34	1.92
Chagasic-806	1.64	2.2	2.04	2.1	4.48	1.28
Chagasic-807	2.14	1.18	1.91	1.98	5.14	1.93
Chagasic-808	1.95	1.14	1.54	1.8	4.09	1.14
Chagasic-809	2	1.83	2.41	1.7	5.54	2.71
Chagasic-810	4.68	2.33	2.07	2.2	7.78	2.3
Chagasic-811	2.34	2.1	2.54	2.07	5.28	1.27
Chagasic-812	2.81	3.14	2.82	2.44	8.78	1.6
Chagasic-813	5.3	2.14	2.28	3.04	8.81	1.88
Chagasic-814	2.06	1.36	3.06	1.88	6.16	2.13
Chagasic-815	3.48	5.8	3.19	3.27	9.19	2.06
Chagasic-816	1.89	1.35	0.91	1.73	2.17	0.87
Chagasic-817	2.01	2.54	2.08	1.67	5.55	1.71
Chagasic-818	2.15	2.27	2.52	2.05	2.51	0.81
Chagasic-819	1.82	1.25	1.8	1.91	5.13	2.04
Chagasic-820	2.81	3.16	4.07	2.58	8.61	4.18
Chagasic-821	5.36	1.85	2.78	3.18	8.49	2.05
Chagasic-822	4.56	1.46	1.78	2.04	6.14	1.68
Chagasic-823	3.02	4.41	2.54	2.97	5.58	1.71
Chagasic-824	3.64	1.84	3.04	2.44	11.25	2.08
Chagasic-825	1.8	1.83	1.88	1.11	3.22	1.23
Chagasic-826	2.43	1.43	2.43	1.94	3.88	2.45
Chagasic-827	5.2	6.16	1.52	3.03	3.36	3.22
Chagasic-828	2.05	2.18	1.6	2.47	5.21	1.24
Chagasic-829	1.05	1.15	3.07	1.59	5.19	2.69
Chagasic-830	4.99	2.58	3.07	2.83	6.92	2.23
Chagasic-831	4.68	5.12	2.16	3.49	9.64	2.17
Chagasic-832	1.79	1.2	1.27	2.07	5.16	2.38
Chagasic-833	3.67	3.49	4.17	2.67	6.35	3.96
Chagasic-834	2.75	2.13	1.92	2.64	8.01	1.44
Chagasic-835	1.62	1.1	1.5	1.36	3.54	1.65
Chagasic-836	2.07	1.5	1.08	1.83	2.97	1.76
Chagasic-837	4.45	4.7	2.61	3.07	8.72	2.45
Chagasic-838	1.29	1.9	2.46	1.26	5.65	2.55
Chagasic-839	4.74	2.29	2.71	3.4	8.18	2.12
Chagasic-840	3.88	6.06	2.25	3.04	7.83	2.14
Chagasic-841	3.62	1.97	1.97	2.02	7.56	1.53
Chagasic-842	2.07	2.93	3.11	2.11	6.32	3.55
Chagasic-843	4.68	1.22	2.94	2.92	11.07	1.98
Chagasic-844	4.89	1.54	2.61	2.72	8.28	2.1
Chagasic-845	2.03	1.69	1.17	1.55	2.65	1.17
Chagasic-846	4.25	1.48	2.12	2.56	8.19	1.7
Chagasic-847	1.85	1.46	1.44	1.6	2.94	2.05
Chagasic-848	3.09	1.28	1.18	1.68	2.93	1.41
Chagasic-849	4.09	4.02	2.09	2.41	5.87	1.25
Chagasic-850	2.02	1.79	3.58	1.9	6.23	2.33
Chagasic-851	7.24	2.43	2.44	3.42	6.62	2.24
Chagasic-852	5.57	1.79	4.22	4.01	5.99	2.95
Chagasic-853	2.71	3.13	4.08	2.54	9.53	3.18
Chagasic-854	3.31	2.52	4.07	3.16	6.39	2.55
Chagasic-855	3.67	3.07	3.99	2.79	10.13	4.12
Chagasic-856	3.17	2.36	2.18	2.62	7.18	2.23
Chagasic-857	4.73	4.86	4.7	4.16	8.48	3.63
